# Supplementary material for: Ethyl 4-[3,5-bis­(trifluoro­meth­yl)phen­yl]-6-methyl-2-oxo-1,2,3,4-tetra­hydro­pyrimidine-5-carboxyl­ate
Source: Acta Crystallogr Sect E Struct Rep Online. 2009 May 29;65(Pt 6):o1404–5. doi: 10.1107/S1600536809019035 (PMC2969686; doi:10.1107/S1600536809019035)
Supplement: Supplementary file 2 [file e-65-o1404-Isup2.hkl]

# 
# h,k,l, Fc-squared, Fo-squared, sigma(Fo-squared) and status flag 
# 
data_I
_shelx_title ' I         P 21/c       R = 0.04' 
_shelx_refln_list_code          4 
_shelx_F_calc_maximum      238.79 
_exptl_crystal_F_000       808.00 
_reflns_d_resolution_high  0.6196 
 
loop_ 
 _symmetry_equiv_pos_as_xyz 
 'x, y, z' 
 '-x, y+1/2, -z+1/2' 
 '-x, -y, -z' 
 'x, -y-1/2, z-1/2' 
 
_cell_length_a    12.6876 
_cell_length_b     7.3073 
_cell_length_c    19.9547 
_cell_angle_alpha  90.000 
_cell_angle_beta  114.443 
_cell_angle_gamma  90.000 
 
_shelx_F_squared_multiplier     1.000 
 
loop_ 
 _refln_index_h 
 _refln_index_k 
 _refln_index_l 
 _refln_F_squared_calc 
 _refln_F_squared_meas 
 _refln_F_squared_sigma 
 _refln_observed_status 
   2   0   0        1.33       -0.65      0.65 o 
   3   0   0    14032.33    13599.79    179.88 o 
   4   0   0    13711.70    14221.11    113.55 o 
   5   0   0     1488.37     1606.85     14.43 o 
   6   0   0     1075.64     1030.68      9.44 o 
   7   0   0      169.71      210.45      5.20 o 
   8   0   0      404.90      433.46      5.88 o 
   9   0   0       27.73       23.44      1.65 o 
  10   0   0     3925.52     3789.83     35.50 o 
  11   0   0      324.87      353.50      6.20 o 
  12   0   0       81.88       87.71      3.94 o 
  13   0   0      167.02      174.85      8.17 o 
  14   0   0      101.30       97.54      5.97 o 
  15   0   0      121.08      117.10      7.50 o 
  16   0   0       78.68       59.17      8.01 o 
  17   0   0        1.82        1.47      4.61 o 
  18   0   0        6.61        0.83      4.76 o 
   1   1   0      236.70      251.18      2.92 o 
   2   1   0    14574.44    13889.43    148.03 o 
   3   1   0     1635.19     1633.77     13.96 o 
   4   1   0     4196.79     4516.88     31.34 o 
   5   1   0       61.16       76.30      1.55 o 
   6   1   0     1241.20     1333.92      8.39 o 
   7   1   0       14.23       16.20      0.80 o 
   8   1   0       40.77       57.18      1.42 o 
   9   1   0        0.03        0.61      0.64 o 
  10   1   0      694.43      682.76      6.67 o 
  11   1   0      342.14      350.96      5.54 o 
  12   1   0       67.47       58.65      2.64 o 
  13   1   0        1.33        2.09      1.33 o 
  14   1   0        0.02        0.40      1.48 o 
  15   1   0       10.08        3.57      1.72 o 
  16   1   0        9.66       12.66      2.58 o 
  17   1   0        8.83        3.39      2.45 o 
  18   1   0        4.89        2.69      2.62 o 
   0   2   0     1213.16     1188.55     25.50 o 
   1   2   0      146.42      124.56      3.78 o 
   2   2   0      274.46      260.92      5.03 o 
   3   2   0     2778.99     2910.40     27.62 o 
   4   2   0       14.41        6.60      1.13 o 
   5   2   0       13.21       17.71      0.86 o 
   6   2   0       99.43       57.98      1.40 o 
   7   2   0       37.54       36.38      1.36 o 
   8   2   0        4.72        2.89      0.77 o 
   9   2   0      139.28      135.01      2.71 o 
  10   2   0      100.51       82.48      2.33 o 
  11   2   0        6.50        8.01      1.32 o 
  12   2   0      167.59      168.31      4.36 o 
  13   2   0       34.52       36.44      2.02 o 
  14   2   0       11.72        8.02      1.44 o 
  15   2   0       52.46       56.17      3.19 o 
  16   2   0       45.48       46.53      3.09 o 
  17   2   0        7.66        9.87      2.71 o 
  18   2   0       54.22       55.55      9.64 o 
   1   3   0      283.97      343.79      6.41 o 
   2   3   0      559.97      592.46     14.77 o 
   3   3   0      264.99      295.21      4.50 o 
   4   3   0     1225.86     1346.01     14.60 o 
   5   3   0      789.24      870.77      9.40 o 
   6   3   0     1133.05     1189.72     11.49 o 
   7   3   0      738.38      711.34      8.22 o 
   8   3   0      136.11      143.75      2.84 o 
   9   3   0      147.35      154.56      2.98 o 
  10   3   0      323.66      342.65      7.08 o 
  11   3   0        0.71        0.27      0.92 o 
  12   3   0       23.25       25.76      1.96 o 
  13   3   0        0.52       -1.36      1.51 o 
  14   3   0        8.55       10.94      2.29 o 
  15   3   0        0.47        2.25      2.21 o 
  16   3   0       14.27       10.84      3.11 o 
  17   3   0        0.00        0.30      3.10 o 
  18   3   0       57.78       51.59      7.01 o 
   0   4   0      158.16      163.23      8.33 o 
   1   4   0      200.01      189.81      3.57 o 
   2   4   0       15.17       21.63      2.01 o 
   3   4   0      249.27      253.16      5.82 o 
   4   4   0      340.77      360.58      5.38 o 
   5   4   0       46.05       42.77      2.01 o 
   6   4   0       66.14       84.06      2.87 o 
   7   4   0      165.95      198.69      3.96 o 
   8   4   0      334.56      320.06      5.40 o 
   9   4   0        3.43        2.91      1.09 o 
  10   4   0      101.60      102.81      3.55 o 
  11   4   0      121.12       95.85      7.37 o 
  12   4   0        0.42        1.95      1.89 o 
  13   4   0       83.08       85.78      4.80 o 
  14   4   0        0.01       -1.91      2.21 o 
  15   4   0       30.77       36.24      4.39 o 
  16   4   0        0.99        1.80      2.84 o 
  17   4   0       13.68       18.51      4.69 o 
   1   5   0      448.34      498.85      7.67 o 
   2   5   0      161.28      151.09      3.14 o 
   3   5   0       50.07       49.67      2.44 o 
   4   5   0       53.22       61.67      1.77 o 
   5   5   0        0.31        0.92      0.95 o 
   6   5   0      292.80      272.00      5.29 o 
   7   5   0       27.74       36.47      2.36 o 
   8   5   0      115.72      101.70      4.22 o 
   9   5   0      291.72      254.97      8.20 o 
  10   5   0       40.08       35.27      3.07 o 
  11   5   0       20.27       22.28      2.87 o 
  12   5   0       16.61       11.64      2.40 o 
  13   5   0        4.03        0.53      2.39 o 
  14   5   0        0.08       -0.09      2.52 o 
  15   5   0       40.84       30.50      7.15 o 
  16   5   0       66.12       78.75      9.46 o 
   0   6   0      823.48      749.78     13.68 o 
   1   6   0      248.78      247.38      3.58 o 
   2   6   0      851.61      805.84     12.59 o 
   3   6   0      129.21      125.36      4.51 o 
   4   6   0      472.44      418.14      6.47 o 
   5   6   0       44.13       52.13      3.77 o 
   6   6   0      791.27      791.76     10.61 o 
   7   6   0       97.20       78.66      4.50 o 
   8   6   0      409.97      415.60     16.42 o 
   9   6   0      219.18      210.97      7.68 o 
  10   6   0      158.11      151.24      7.08 o 
  11   6   0       87.37      100.83      7.42 o 
  12   6   0       75.68       64.61      4.95 o 
  13   6   0       11.53       16.10      3.36 o 
  14   6   0       45.25       46.85      4.97 o 
  15   6   0       39.40       34.38      5.28 o 
  16   6   0       18.22       18.53      5.53 o 
   1   7   0       28.35       24.82      2.66 o 
   2   7   0      595.16      558.91     10.65 o 
   3   7   0       32.88       27.83      2.48 o 
   4   7   0       42.36       36.62      2.18 o 
   5   7   0      136.46      125.12      4.70 o 
   6   7   0       85.53       78.46      7.28 o 
   7   7   0        0.04        0.73      1.71 o 
   8   7   0        6.86        6.04      2.67 o 
   9   7   0      176.58      147.71     11.14 o 
  10   7   0        0.49        4.03      2.91 o 
  11   7   0       16.66        8.61      8.48 o 
  12   7   0       99.61       76.50      7.81 o 
  13   7   0       20.83       22.02      4.94 o 
  14   7   0        0.08        2.10      2.86 o 
  15   7   0       13.56       22.36      8.54 o 
   0   8   0      271.37      265.82     17.28 o 
   1   8   0       78.44       89.07      4.89 o 
   2   8   0      104.86      108.62      6.99 o 
   3   8   0       58.13       53.23      7.44 o 
   4   8   0      101.23      105.13      5.20 o 
   5   8   0       54.43       50.81      3.39 o 
   6   8   0       62.87       77.53      5.90 o 
   7   8   0      111.30      123.40      5.75 o 
   8   8   0       61.23       56.18      5.18 o 
   9   8   0      216.11      253.21     10.10 o 
  10   8   0       18.06       14.41      3.81 o 
  11   8   0        0.69        2.70      3.28 o 
  12   8   0      395.58      412.63     15.03 o 
  13   8   0       40.10       41.25      6.41 o 
   1   9   0       16.55        7.79      3.78 o 
   2   9   0       27.86       30.25      5.45 o 
   3   9   0       23.53       17.23      9.72 o 
   4   9   0        1.22        0.41      2.61 o 
   5   9   0        3.93        5.68      1.84 o 
   6   9   0        0.80        0.38      2.07 o 
   7   9   0       14.98       17.02      6.36 o 
   8   9   0       36.32       38.92      4.56 o 
   9   9   0        2.66        5.69      3.11 o 
  10   9   0       15.50       20.76      4.34 o 
  11   9   0        6.84        7.39      4.06 o 
  12   9   0        5.98       10.44      3.95 o 
   5  10   0       27.89       22.42      7.81 o 
   6  10   0        3.68        2.60      2.56 o 
   7  10   0        6.58        5.97      3.11 o 
   8  10   0       11.07       10.10      3.41 o 
   9  10   0        2.50       -0.74      3.90 o 
 -18   1   1        0.06       -1.52      2.28 o 
 -17   1   1        0.51       -0.05      3.03 o 
 -16   1   1      104.27      111.06      7.19 o 
 -15   1   1        7.64        6.54      1.86 o 
 -14   1   1        0.01        1.31      1.48 o 
 -13   1   1       57.50       54.01      2.53 o 
 -12   1   1       23.13       18.91      1.73 o 
 -11   1   1       14.27       24.21      1.42 o 
 -10   1   1        0.50       -0.66      0.66 o 
  -9   1   1      638.42      649.56      5.31 o 
  -8   1   1       88.17       96.22      1.69 o 
  -7   1   1        7.62        9.08      0.66 o 
  -6   1   1      378.53      363.84      3.32 o 
  -5   1   1     3009.02     3082.33     20.93 o 
  -4   1   1     6240.22     6156.73     49.68 o 
  -3   1   1     1245.71     1312.39     14.28 o 
  -2   1   1     9622.73     9039.35     77.05 o 
  -1   1   1       14.31       24.43      1.63 o 
   0   1   1       19.40       21.57      1.02 o 
   1   1   1      940.49      971.81      8.82 o 
   2   1   1    10034.39    10140.45     84.08 o 
   3   1   1      384.63      390.40      4.13 o 
   4   1   1     2205.22     2346.20     17.19 o 
   5   1   1       19.51       14.70      0.68 o 
   6   1   1      338.19      334.97      3.29 o 
   7   1   1      197.93      197.49      3.14 o 
   8   1   1       93.49       87.54      1.88 o 
   9   1   1      760.97      758.28      7.02 o 
  10   1   1      268.04      241.60      3.57 o 
  11   1   1      339.32      310.01      4.54 o 
  12   1   1        4.15        3.52      1.22 o 
  13   1   1       31.11       30.80      2.48 o 
  14   1   1       33.98       46.87      3.89 o 
  15   1   1        7.57        8.07      2.34 o 
  16   1   1        4.39        4.82      2.30 o 
  17   1   1        1.65        3.85      2.44 o 
  18   1   1        2.36       -1.15      3.08 o 
 -18   2   1        1.87        0.55      3.00 o 
 -17   2   1        1.04        0.68      2.42 o 
 -16   2   1       17.78       16.70      2.34 o 
 -15   2   1      134.85      143.45      4.30 o 
 -14   2   1       11.16       12.30      1.57 o 
 -13   2   1       12.32       15.07      1.69 o 
 -12   2   1      119.03      126.76      3.43 o 
 -11   2   1       13.26       13.22      1.35 o 
 -10   2   1       27.44       24.38      1.49 o 
  -9   2   1       13.42        9.90      1.08 o 
  -8   2   1        2.45        1.97      0.73 o 
  -7   2   1      309.97      287.22      3.65 o 
  -6   2   1      493.22      402.67      5.01 o 
  -5   2   1       58.83       37.11      1.15 o 
  -4   2   1     1457.32     1543.60     14.94 o 
  -3   2   1      114.76      118.49      3.95 o 
  -2   2   1     3639.74     3532.09     33.89 o 
  -1   2   1     1183.19     1229.29     15.13 o 
   0   2   1      217.43      235.63      6.00 o 
   1   2   1    10355.54    10318.38     94.07 o 
   2   2   1     4977.25     4919.85     46.77 o 
   3   2   1     2564.59     2554.86     22.42 o 
   4   2   1       16.20       27.64      1.03 o 
   5   2   1     1705.12     1708.14     11.90 o 
   6   2   1      264.79      310.48      3.39 o 
   7   2   1      268.99      293.59      3.36 o 
   8   2   1      246.95      230.86      3.12 o 
   9   2   1      123.20      127.63      2.69 o 
  10   2   1       82.53       85.59      2.95 o 
  11   2   1       87.00       76.33      2.41 o 
  12   2   1        8.28        4.85      1.19 o 
  13   2   1        0.72        1.67      1.09 o 
  14   2   1        1.55        1.66      1.29 o 
  15   2   1        4.92        3.52      1.81 o 
  16   2   1        6.52        6.38      2.55 o 
  17   2   1        0.86        3.83      3.10 o 
  18   2   1       46.45       47.34      8.59 o 
 -18   3   1        4.83        2.23      3.40 o 
 -17   3   1       44.67       43.36     10.45 o 
 -16   3   1       12.56       16.80      3.00 o 
 -15   3   1       13.96       15.01      2.72 o 
 -14   3   1      527.52      555.89     12.87 o 
 -13   3   1       12.85        9.68      1.68 o 
 -12   3   1       42.20       48.09      2.27 o 
 -11   3   1       20.38       16.51      1.65 o 
 -10   3   1      726.87      731.28      8.94 o 
  -9   3   1       48.13       56.92      3.10 o 
  -8   3   1       87.19       91.25      2.82 o 
  -7   3   1     1162.96     1137.47     11.46 o 
  -6   3   1      784.00      899.99      9.28 o 
  -5   3   1     1229.60     1281.79     13.51 o 
  -4   3   1     1704.55     1838.04     16.58 o 
  -3   3   1       62.40       77.54      3.56 o 
  -2   3   1     2039.64     2075.97     21.30 o 
  -1   3   1       78.93      135.26      5.40 o 
   0   3   1      614.42      685.29     10.47 o 
   1   3   1     2061.65     2168.87     22.61 o 
   2   3   1      568.91      594.72      8.16 o 
   3   3   1     1225.56     1330.33     15.16 o 
   4   3   1       81.00       82.42      2.30 o 
   5   3   1      202.43      205.09      4.60 o 
   6   3   1      140.49      163.30      4.40 o 
   7   3   1        3.50        6.09      1.06 o 
   8   3   1      158.50      156.22      2.75 o 
   9   3   1       20.45       27.11      1.45 o 
  10   3   1      152.37      137.71      4.67 o 
  11   3   1       17.48       10.90      1.60 o 
  12   3   1       78.66       67.08      3.07 o 
  13   3   1      109.18      102.89      4.38 o 
  14   3   1      185.40      192.83      6.29 o 
  15   3   1        4.74        2.81      2.25 o 
  16   3   1       22.86       25.38      4.32 o 
  17   3   1       23.79       24.86      5.15 o 
 -17   4   1       43.64       56.00      5.48 o 
 -16   4   1       26.49       28.16      7.11 o 
 -15   4   1        3.51        5.33      2.80 o 
 -14   4   1        0.77        1.11      2.47 o 
 -13   4   1       32.04       34.96      3.46 o 
 -12   4   1        0.32        1.37      1.74 o 
 -11   4   1       75.87       87.72      3.74 o 
 -10   4   1       65.97       71.01      3.06 o 
  -9   4   1       30.28       25.17      2.30 o 
  -8   4   1      697.00      764.79      9.20 o 
  -7   4   1       20.83       20.45      1.55 o 
  -6   4   1        6.60        7.35      1.30 o 
  -5   4   1      208.74      205.62      5.63 o 
  -4   4   1      247.16      273.94      3.91 o 
  -3   4   1       71.24       72.90      1.93 o 
  -2   4   1      265.82      293.02      4.50 o 
  -1   4   1      379.45      458.05      5.84 o 
   0   4   1      453.05      476.31      8.90 o 
   1   4   1     3029.59     3111.12     32.10 o 
   2   4   1      202.22      192.47      4.45 o 
   3   4   1      565.29      557.12      8.07 o 
   4   4   1      290.41      256.89      4.39 o 
   5   4   1     1510.98     1639.85     16.66 o 
   6   4   1      175.25      189.69      4.18 o 
   7   4   1        1.82        0.39      0.93 o 
   8   4   1      179.66      209.08      4.59 o 
   9   4   1       19.55       12.46      1.64 o 
  10   4   1        3.09        0.82      1.55 o 
  11   4   1      155.40      132.49      5.19 o 
  12   4   1        5.75        8.22      2.30 o 
  13   4   1        4.66        3.08      2.01 o 
  14   4   1       11.00       13.71      3.20 o 
  15   4   1        1.32        4.52      3.59 o 
  16   4   1        2.87        3.24      3.39 o 
  17   4   1       18.09       19.78      6.73 o 
 -17   5   1       53.44       58.40      5.75 o 
 -16   5   1        0.15        4.41      3.12 o 
 -15   5   1        0.08       -0.06      2.64 o 
 -14   5   1       25.46       28.05      3.98 o 
 -13   5   1        4.49        3.32      2.46 o 
 -12   5   1        0.11        1.70      1.90 o 
 -11   5   1        1.27        3.78      1.92 o 
 -10   5   1      340.17      358.51      8.19 o 
  -9   5   1        0.65        1.51      1.36 o 
  -8   5   1      182.78      189.18      4.80 o 
  -7   5   1      273.95      241.89      7.88 o 
  -6   5   1      315.09      292.04      5.49 o 
  -5   5   1        1.27        2.24      0.85 o 
  -4   5   1      442.94      478.88      6.75 o 
  -3   5   1       42.04       36.00      2.83 o 
  -2   5   1       85.81      124.04      3.08 o 
  -1   5   1      785.92      764.45      9.01 o 
   0   5   1      263.85      294.05      7.25 o 
   1   5   1       56.88       46.34      2.12 o 
   2   5   1      621.52      653.81      8.39 o 
   3   5   1        0.89        1.30      1.07 o 
   4   5   1      549.38      592.95      7.87 o 
   5   5   1        8.57        7.05      1.31 o 
   6   5   1       70.50       66.59      2.76 o 
   7   5   1      751.85      685.71     11.03 o 
   8   5   1        0.12        2.08      1.70 o 
   9   5   1        0.74       -1.37      1.64 o 
  10   5   1      142.95      147.57      6.72 o 
  11   5   1        2.66        2.73      1.93 o 
  12   5   1      104.94      103.73      5.19 o 
  13   5   1        2.05        2.86      2.47 o 
  14   5   1       10.45       12.78      4.20 o 
  15   5   1       57.20       65.10     10.06 o 
  16   5   1       45.41       62.13      5.78 o 
 -16   6   1        0.72        5.72      3.28 o 
 -15   6   1        1.57        3.51      3.14 o 
 -14   6   1      294.49      279.41      9.65 o 
 -13   6   1        6.09        5.10      2.87 o 
 -12   6   1        8.69       11.10      4.66 o 
 -11   6   1       42.44       30.49      4.47 o 
 -10   6   1       83.01       92.58      5.69 o 
  -9   6   1       34.42       45.26      6.45 o 
  -8   6   1       25.88       27.86      5.11 o 
  -7   6   1     2060.93     2076.45     22.03 o 
  -6   6   1        6.94       12.48      1.80 o 
  -5   6   1      105.63       91.58      2.50 o 
  -4   6   1     2425.11     2461.66     24.08 o 
  -3   6   1      213.19      193.27      5.63 o 
  -2   6   1      291.66      310.08      7.12 o 
  -1   6   1      105.07      107.01      2.79 o 
   0   6   1       65.05       67.86      2.77 o 
   1   6   1        7.51        7.75      1.14 o 
   2   6   1        0.82        0.05      1.17 o 
   3   6   1      243.31      227.92      5.86 o 
   4   6   1      160.90      168.30      4.87 o 
   5   6   1      158.73      163.41      4.08 o 
   6   6   1       28.58       32.05      3.41 o 
   7   6   1        6.68        5.86      2.00 o 
   8   6   1        6.86        0.48      1.98 o 
   9   6   1       62.72       49.85      5.49 o 
  10   6   1      379.33      382.20     13.82 o 
  11   6   1       97.74       90.95      8.14 o 
  12   6   1       52.64       58.32      4.79 o 
  13   6   1      117.69      137.71      6.92 o 
  14   6   1        4.27        6.53      3.10 o 
  15   6   1       20.18       15.91      4.01 o 
 -15   7   1       13.64       16.19      3.93 o 
 -14   7   1        0.53        5.50      3.04 o 
 -13   7   1       90.08       84.20      7.76 o 
 -12   7   1        3.15        7.41      3.63 o 
 -11   7   1      172.47      167.76      9.09 o 
 -10   7   1        2.06        3.00      2.26 o 
  -9   7   1        4.54        1.90      2.06 o 
  -8   7   1       12.16       15.31      2.82 o 
  -7   7   1      155.89      149.18      9.89 o 
  -6   7   1       45.25       47.44      3.56 o 
  -5   7   1       39.17       42.48      2.37 o 
  -4   7   1      462.80      447.56      8.91 o 
  -3   7   1      259.41      247.92      6.89 o 
  -2   7   1       38.30       34.35      3.05 o 
  -1   7   1      601.09      580.92     10.93 o 
   0   7   1       55.71       59.00      1.78 o 
   1   7   1       85.34       83.08      4.09 o 
   2   7   1        0.05        0.18      1.41 o 
   3   7   1     1264.29     1205.32     17.20 o 
   4   7   1      110.53      106.22      4.97 o 
   5   7   1        1.66        2.82      1.69 o 
   6   7   1       27.77       22.56      3.67 o 
   7   7   1      246.00      197.63      9.51 o 
   8   7   1        0.05        1.33      2.09 o 
   9   7   1       35.17       37.77      4.73 o 
  10   7   1       28.76       19.10      4.14 o 
  11   7   1        4.51       -0.48      2.93 o 
  12   7   1       61.84       67.57      8.54 o 
  13   7   1       88.69       96.63      8.46 o 
  14   7   1        7.78        5.61      3.23 o 
 -13   8   1        9.06        9.96      4.49 o 
 -12   8   1        6.70       10.35      4.18 o 
 -11   8   1        0.54       -1.23      2.84 o 
 -10   8   1        2.00        4.12      3.00 o 
  -9   8   1        1.42        0.28      2.59 o 
  -8   8   1       19.00       12.67      2.66 o 
  -7   8   1       61.64       77.59      4.59 o 
  -6   8   1        0.00       -0.34      1.65 o 
  -5   8   1        5.39        4.43      1.65 o 
  -4   8   1       32.81       36.25      5.46 o 
  -3   8   1       26.08       24.06      2.59 o 
  -2   8   1      141.09      134.63      5.52 o 
  -1   8   1      113.47      117.10      4.66 o 
   0   8   1       22.43       24.20      2.93 o 
   1   8   1        8.16        7.15      2.07 o 
   2   8   1        5.43        6.07      3.05 o 
   3   8   1       96.66      103.61      7.95 o 
   4   8   1        5.94        3.65      1.69 o 
   5   8   1        5.89        1.55      1.72 o 
   6   8   1        1.30        0.45      1.68 o 
   7   8   1       18.10       19.92      2.96 o 
   8   8   1        7.71        3.31      2.68 o 
   9   8   1       17.63       27.23      4.27 o 
  10   8   1        1.22        0.26      4.29 o 
  11   8   1       68.81       76.65      7.03 o 
  12   8   1       27.52       24.49      8.27 o 
  13   8   1        5.69        6.03      3.81 o 
 -12   9   1        2.96        3.64      3.37 o 
 -11   9   1        5.32        3.62      3.41 o 
 -10   9   1        5.71        1.58      2.98 o 
  -9   9   1        1.60        3.79      2.94 o 
  -8   9   1       57.37       58.77      6.65 o 
  -7   9   1       27.30       27.05      3.56 o 
  -6   9   1        0.46        0.73      1.69 o 
  -5   9   1       66.88       62.30      4.38 o 
  -4   9   1        5.68        4.28      3.60 o 
  -3   9   1       51.24       47.19      6.36 o 
  -2   9   1      154.78      173.29     12.93 o 
   0   9   1        2.97        4.42      3.17 o 
   1   9   1        0.20        1.77      2.94 o 
   2   9   1       55.56       77.04     15.37 o 
   3   9   1       61.87       72.94      7.56 o 
   4   9   1       45.20       49.08      4.57 o 
   5   9   1       73.20       76.51      5.90 o 
   6   9   1        5.50        6.97      2.57 o 
   7   9   1       31.18       37.07      7.70 o 
   8   9   1       44.86       41.59      4.70 o 
   9   9   1        1.64        4.65      2.98 o 
  10   9   1        0.06        0.87      3.14 o 
  11   9   1       35.97       25.98      4.83 o 
 -10  10   1      109.65      115.00     24.30 o 
  -9  10   1        5.99        7.43      3.39 o 
  -8  10   1       13.77       14.50      3.40 o 
  -7  10   1        0.09       -0.45      2.33 o 
  -6  10   1        0.85       -0.94      5.29 o 
  -5  10   1        8.35        8.17      6.75 o 
   5  10   1        1.37        6.70      6.23 o 
   6  10   1        5.15        4.54      2.30 o 
   7  10   1       43.93       45.79      4.48 o 
   8  10   1        0.62        5.12      2.85 o 
   9  10   1        2.31        5.93      3.25 o 
 -19   0   2       11.81       13.04      5.71 o 
 -18   0   2       17.15       16.71      6.13 o 
 -17   0   2       63.12       57.97      8.12 o 
 -16   0   2        9.57        0.94      3.82 o 
 -15   0   2       22.37       17.27      3.95 o 
 -14   0   2       46.20       36.96      3.19 o 
 -13   0   2       74.54       87.48      4.08 o 
 -12   0   2      890.12      868.36     13.75 o 
 -11   0   2      469.61      416.02      7.78 o 
 -10   0   2      241.89      245.95      4.56 o 
  -9   0   2       84.79       99.18      3.02 o 
  -8   0   2     1856.37     1906.87     15.97 o 
  -7   0   2     1182.34     1177.45     11.40 o 
  -6   0   2      130.30      142.67      2.91 o 
  -5   0   2       68.44       87.06      2.25 o 
  -4   0   2     5904.46     6108.10     69.78 o 
  -3   0   2      574.73      570.05      8.32 o 
  -2   0   2    12832.70    12435.78    233.98 o 
  -1   0   2     2550.29     1349.53     26.07 o 
   0   0   2     3394.45     3052.33     58.60 o 
   1   0   2      250.95      227.40     16.16 o 
   2   0   2    53568.09    44820.17    897.17 o 
   3   0   2    57020.79    50200.09   1141.12 o 
   4   0   2      463.05      559.15      6.07 o 
   5   0   2     3819.33     4108.20     33.75 o 
   6   0   2     4955.65     5339.55     44.75 o 
   7   0   2    11100.84    11379.19     82.00 o 
   8   0   2     1142.62     1116.02     11.51 o 
   9   0   2     1633.03     1612.71     18.19 o 
  10   0   2       31.22       27.80      2.38 o 
  11   0   2      287.32      282.12      6.80 o 
  12   0   2      998.18      945.35     17.58 o 
  13   0   2      240.51      255.40      6.77 o 
  14   0   2      365.20      352.82     12.18 o 
  15   0   2       17.22        8.38      4.27 o 
  16   0   2      338.18      352.54     16.97 o 
  17   0   2      236.53      200.99     13.14 o 
  18   0   2       50.87       54.85      7.52 o 
 -19   1   2       20.81       17.33      3.31 o 
 -18   1   2        0.87        1.64      3.12 o 
 -17   1   2       33.64       39.12      4.95 o 
 -16   1   2       25.51       25.54      3.06 o 
 -15   1   2       33.18       32.62      2.66 o 
 -14   1   2        0.11        3.20      1.53 o 
 -13   1   2       14.07       13.41      1.65 o 
 -12   1   2       96.36       92.48      2.95 o 
 -11   1   2      248.26      223.47      3.53 o 
 -10   1   2       95.10       76.37      1.88 o 
  -9   1   2        8.25        6.91      0.73 o 
  -8   1   2      251.08      247.01      2.73 o 
  -7   1   2       34.37       33.50      1.00 o 
  -6   1   2       26.47       36.75      1.05 o 
  -5   1   2      132.57      128.93      2.14 o 
  -4   1   2      152.29      199.64      3.05 o 
  -3   1   2       38.21       52.61      1.68 o 
  -2   1   2     8579.38     8802.86     78.52 o 
  -1   1   2      829.68      911.86      7.89 o 
   0   1   2       66.06       62.19      1.14 o 
   1   1   2       16.00       17.29      0.77 o 
   2   1   2      311.52      350.72      3.92 o 
   3   1   2     1149.79     1092.45      9.32 o 
   4   1   2       55.38       37.59      1.23 o 
   5   1   2     7985.23     8338.87     47.08 o 
   6   1   2     3260.99     3495.23     22.00 o 
   7   1   2       77.32      114.55      2.12 o 
   8   1   2     1389.38     1372.92     10.70 o 
   9   1   2       18.73       25.47      1.33 o 
  10   1   2      180.98      187.64      3.14 o 
  11   1   2       80.29       93.76      2.96 o 
  12   1   2        0.16        2.28      1.29 o 
  13   1   2      124.32      127.69      4.20 o 
  14   1   2       68.35       64.45      3.66 o 
  15   1   2      115.16      116.46      5.53 o 
  16   1   2        1.75       -1.67      1.67 o 
  17   1   2        2.52        8.27      2.65 o 
 -18   2   2       33.61       39.51      4.65 o 
 -17   2   2        0.88        2.26      2.32 o 
 -16   2   2       92.55      104.56      4.14 o 
 -15   2   2        2.18        2.61      1.54 o 
 -14   2   2       28.78       31.60      2.28 o 
 -13   2   2       28.40       29.31      2.08 o 
 -12   2   2      155.21      159.39      3.56 o 
 -11   2   2      421.07      395.10      5.47 o 
 -10   2   2        0.11       -0.44      0.80 o 
  -9   2   2        4.58        5.40      1.50 o 
  -8   2   2        5.24       11.01      1.00 o 
  -7   2   2      728.20      828.57      8.51 o 
  -6   2   2     2500.41     2598.08     20.02 o 
  -5   2   2     2280.36     2568.55     21.38 o 
  -4   2   2     4858.16     5010.44     43.25 o 
  -3   2   2     2936.05     2963.56     26.18 o 
  -2   2   2     1779.09     1676.02     20.00 o 
  -1   2   2     4015.99     4067.00     44.59 o 
   0   2   2     1159.12     1309.61     15.74 o 
   1   2   2       18.09       25.67      1.00 o 
   2   2   2      202.85      197.41      2.62 o 
   3   2   2        5.02        1.65      0.72 o 
   4   2   2      201.66      162.09      3.02 o 
   5   2   2        9.20       14.05      0.74 o 
   6   2   2      564.68      666.37      5.52 o 
   7   2   2       75.90       76.04      1.70 o 
   8   2   2       20.74       19.50      1.31 o 
   9   2   2      224.97      192.83      3.22 o 
  10   2   2       60.38       61.01      2.04 o 
  11   2   2       47.36       44.82      2.37 o 
  12   2   2        4.25        7.56      1.25 o 
  13   2   2       77.32       85.20      3.23 o 
  14   2   2        0.00       -0.04      1.37 o 
  15   2   2      111.48      122.71      4.82 o 
  16   2   2        0.69        4.58      2.45 o 
  17   2   2        0.15       -1.31      2.86 o 
 -18   3   2       13.65        9.26      3.76 o 
 -17   3   2       11.78       18.33      4.03 o 
 -16   3   2       11.88        6.98      2.61 o 
 -15   3   2       33.78       31.19      3.30 o 
 -14   3   2        0.02        1.95      1.56 o 
 -13   3   2        3.55        2.41      1.16 o 
 -12   3   2       63.77       68.97      2.64 o 
 -11   3   2        5.43       10.85      1.36 o 
 -10   3   2      142.86      127.43      3.23 o 
  -9   3   2      132.16      110.59      2.52 o 
  -8   3   2      115.18      131.38      2.63 o 
  -7   3   2       15.27       31.00      1.85 o 
  -6   3   2      856.63      830.31     10.78 o 
  -5   3   2       27.33       37.04      1.86 o 
  -4   3   2     1634.73     1782.10     17.30 o 
  -3   3   2     2136.89     2297.50     22.79 o 
  -2   3   2       82.61      120.61      2.82 o 
  -1   3   2      570.36      525.47      7.43 o 
   0   3   2     3576.75     3844.94     36.59 o 
   1   3   2      185.55      238.00      4.36 o 
   2   3   2      123.87      148.35      4.02 o 
   3   3   2      351.15      428.97      6.44 o 
   4   3   2       39.57       46.16      1.82 o 
   5   3   2       27.58       19.56      1.43 o 
   6   3   2      159.03      162.39      3.05 o 
   7   3   2      819.16      831.38      8.73 o 
   8   3   2      283.72      286.18      3.95 o 
   9   3   2      375.20      368.03      4.91 o 
  10   3   2      161.96      141.38      4.00 o 
  11   3   2        3.35        2.57      1.21 o 
  12   3   2       68.64       71.78      3.95 o 
  13   3   2       18.06       17.19      2.89 o 
  14   3   2       96.85      103.48      6.52 o 
  15   3   2       31.80       32.70      3.93 o 
  16   3   2       23.18       28.26      4.49 o 
  17   3   2        8.52        7.64      4.24 o 
 -18   4   2        4.50       10.47      4.81 o 
 -17   4   2        6.12        5.48      3.23 o 
 -16   4   2        0.34        1.40      2.62 o 
 -15   4   2       20.91       25.13      5.82 o 
 -14   4   2        4.44       -0.06      2.30 o 
 -13   4   2        0.07        0.28      1.76 o 
 -12   4   2       14.19       10.04      1.76 o 
 -11   4   2       99.38      104.64      4.44 o 
 -10   4   2      147.46      128.20      3.54 o 
  -9   4   2        2.32        9.77      1.47 o 
  -8   4   2        3.09        6.32      1.29 o 
  -7   4   2        2.68        0.19      0.99 o 
  -6   4   2       56.09       60.69      2.69 o 
  -5   4   2      149.27      163.80      3.22 o 
  -4   4   2      790.83      823.02      8.56 o 
  -3   4   2      289.37      309.44      4.83 o 
  -2   4   2      224.42      257.56      4.18 o 
  -1   4   2     1227.33     1333.63     15.87 o 
   0   4   2       91.37      112.59      3.94 o 
   1   4   2        8.50        5.49      1.15 o 
   2   4   2       18.70       18.13      1.55 o 
   3   4   2       13.69       17.35      1.58 o 
   4   4   2       36.04       24.79      1.53 o 
   5   4   2        2.95        1.92      1.07 o 
   6   4   2      112.44       93.50      4.34 o 
   7   4   2       19.65       17.21      1.51 o 
   8   4   2      136.76      128.37      4.51 o 
   9   4   2       92.54       85.22      4.85 o 
  10   4   2       42.96       43.21      3.28 o 
  11   4   2       21.09       19.58      2.67 o 
  12   4   2       37.79       45.96      3.83 o 
  13   4   2       71.31       59.24      4.78 o 
  14   4   2       25.37       21.73      3.62 o 
  15   4   2       28.33       38.29      7.41 o 
  16   4   2        0.04        0.38      3.50 o 
 -17   5   2       71.15       68.97      6.02 o 
 -16   5   2        0.77        0.72      2.89 o 
 -15   5   2        7.18        3.80      2.72 o 
 -14   5   2       50.25       37.17      4.35 o 
 -13   5   2        6.29        6.01      2.52 o 
 -12   5   2      279.77      258.55      8.41 o 
 -11   5   2        5.57        3.77      1.85 o 
 -10   5   2      205.70      183.55      5.61 o 
  -9   5   2      471.88      473.83     10.49 o 
  -8   5   2        2.31        9.65      1.81 o 
  -7   5   2      490.01      455.60      7.51 o 
  -6   5   2       53.78       52.92      2.52 o 
  -5   5   2       18.64       25.50      1.98 o 
  -4   5   2       65.10       63.63      4.29 o 
  -3   5   2      286.88      297.40      5.92 o 
  -2   5   2      393.01      417.69      5.33 o 
  -1   5   2      553.73      571.96      7.48 o 
   0   5   2      786.56      759.37      9.73 o 
   1   5   2       23.83       29.81      1.60 o 
   2   5   2       43.52       46.85      2.78 o 
   3   5   2      404.02      396.96      7.31 o 
   4   5   2      771.61      797.13      9.72 o 
   5   5   2      161.02      157.95      3.80 o 
   6   5   2       35.62       51.05      4.83 o 
   7   5   2       45.96       31.61      3.20 o 
   8   5   2       41.69       28.35      3.86 o 
   9   5   2        0.41        1.03      1.88 o 
  10   5   2        6.61        7.46      2.06 o 
  11   5   2       10.89        5.80      2.13 o 
  12   5   2       36.22       43.15      4.21 o 
  13   5   2        0.07        4.21      4.69 o 
  14   5   2        5.43        2.00      2.79 o 
  15   5   2       19.55       20.96      3.92 o 
  16   5   2       17.51       15.29      4.40 o 
 -16   6   2      159.10      149.58     15.74 o 
 -15   6   2       26.95       19.43      4.10 o 
 -14   6   2      127.77      131.26      6.98 o 
 -13   6   2       20.90       14.94      3.19 o 
 -12   6   2      197.75      197.81      9.77 o 
 -11   6   2       31.62       23.52      4.75 o 
 -10   6   2       85.18       88.64      5.49 o 
  -9   6   2       66.26       50.27      3.52 o 
  -8   6   2      681.33      710.30     10.63 o 
  -7   6   2       12.09        5.02      1.54 o 
  -6   6   2     1151.41     1070.68     13.10 o 
  -5   6   2      923.25      859.41     10.72 o 
  -4   6   2      387.01      369.04      5.98 o 
  -3   6   2      347.35      347.13      8.78 o 
  -2   6   2     1931.75     1802.45     18.78 o 
  -1   6   2        5.96        3.21      0.83 o 
   0   6   2      680.16      696.80      7.08 o 
   1   6   2      965.72      930.08     13.65 o 
   2   6   2      255.02      247.93      6.11 o 
   3   6   2      257.84      272.83      6.96 o 
   4   6   2      596.05      586.49      9.26 o 
   5   6   2       13.34        9.08      3.08 o 
   6   6   2        0.38       -0.09      1.57 o 
   7   6   2      124.46      120.42      5.65 o 
   8   6   2      234.92      239.60     17.13 o 
   9   6   2       74.42       84.12      5.46 o 
  10   6   2      232.78      221.93      8.56 o 
  11   6   2       31.50       29.82      4.95 o 
  12   6   2        2.13        4.98      2.62 o 
  13   6   2       98.56      101.35      6.27 o 
  14   6   2       41.22       33.46      4.50 o 
  15   6   2       14.60        6.09      3.41 o 
 -15   7   2       39.91       39.65      4.89 o 
 -14   7   2        3.13       -0.91      3.86 o 
 -13   7   2      113.03      131.47     15.37 o 
 -12   7   2       31.14       26.00      4.89 o 
 -11   7   2        0.00        0.35      2.83 o 
 -10   7   2       76.89       79.77      5.46 o 
  -9   7   2      101.52       94.60      5.51 o 
  -8   7   2      162.11      157.82      6.23 o 
  -7   7   2       54.97       45.79      4.12 o 
  -6   7   2       54.38       43.82      3.68 o 
  -5   7   2       15.21       11.46      1.18 o 
  -4   7   2       14.34       12.04      1.39 o 
  -3   7   2      259.19      249.68     10.53 o 
  -2   7   2      174.13      164.40      5.65 o 
  -1   7   2       35.98       29.46      3.86 o 
   0   7   2      727.94      721.49     10.02 o 
   1   7   2       62.05       71.81      3.87 o 
   2   7   2      305.24      308.58      7.48 o 
   3   7   2        3.49        4.61      2.78 o 
   4   7   2       32.74       27.12      2.46 o 
   5   7   2      615.55      604.51     21.62 o 
   6   7   2       96.81       91.32      6.70 o 
   7   7   2       47.39       52.39      4.15 o 
   8   7   2      159.22      170.73      6.99 o 
   9   7   2       34.59       31.49      3.84 o 
  10   7   2       75.34       72.67      6.45 o 
  11   7   2        0.54       -0.99      2.79 o 
  12   7   2       49.86       54.71      6.76 o 
  13   7   2       10.28       11.27      4.64 o 
  14   7   2       21.16       24.20      5.18 o 
 -14   8   2       17.95       27.46      5.44 o 
 -13   8   2        3.51        4.53      3.79 o 
 -12   8   2        0.01        1.76      3.26 o 
 -11   8   2       30.85       31.64      5.81 o 
 -10   8   2       91.95       79.87     11.05 o 
  -9   8   2      277.41      282.05     10.26 o 
  -8   8   2       21.71       21.49      5.93 o 
  -7   8   2      300.95      286.10      8.26 o 
  -6   8   2      507.61      500.37     10.64 o 
  -5   8   2      278.05      267.32      5.00 o 
  -4   8   2      207.65      204.61      6.72 o 
  -3   8   2      326.89      326.01     11.91 o 
  -2   8   2       54.74       53.99      3.90 o 
  -1   8   2       51.08       46.55      3.64 o 
   0   8   2        0.28       -1.10      2.38 o 
   1   8   2      166.96      195.36      7.82 o 
   2   8   2      246.29      229.39     11.79 o 
   3   8   2      228.65      228.99     11.04 o 
   4   8   2       15.22       14.89      2.14 o 
   5   8   2       23.10       25.13      3.35 o 
   6   8   2       41.96       34.26      5.41 o 
   7   8   2       52.23       50.82      4.24 o 
   8   8   2       11.75        4.38      2.78 o 
   9   8   2        5.21        3.55      2.89 o 
  10   8   2       70.74       63.55      6.28 o 
  11   8   2       57.05       55.33      6.26 o 
  12   8   2        8.02        2.88      3.38 o 
  13   8   2        0.68        2.14      3.69 o 
 -12   9   2       21.61       19.63      5.71 o 
 -11   9   2       28.69       33.33      5.29 o 
 -10   9   2        0.85        3.58      3.11 o 
  -9   9   2       31.86       39.90      4.69 o 
  -8   9   2        1.96       -1.63      2.48 o 
  -7   9   2        4.91        7.49      2.88 o 
  -6   9   2       24.06       29.62      2.89 o 
  -5   9   2        5.40        5.07      3.31 o 
  -4   9   2        4.06        1.80      3.20 o 
  -3   9   2       22.34       19.74      7.01 o 
  -1   9   2       20.39       28.43      5.04 o 
   0   9   2       70.19       89.05      7.58 o 
   1   9   2        8.04        7.41      3.60 o 
   2   9   2        1.52        4.83      3.55 o 
   3   9   2       25.51       16.77      4.56 o 
   4   9   2       13.64       19.73      4.02 o 
   5   9   2       13.62       18.76      5.10 o 
   6   9   2        1.47        3.10      2.85 o 
   7   9   2        4.54        2.85      2.60 o 
   8   9   2        2.78        3.92      2.84 o 
   9   9   2       37.89       25.50      8.35 o 
  10   9   2       22.40       15.20      4.16 o 
  11   9   2        0.06        3.11      3.03 o 
 -10  10   2        0.83        5.86      3.26 o 
  -9  10   2       32.04       36.66      6.28 o 
  -8  10   2      153.74      170.48      7.63 o 
  -7  10   2       29.07       25.45      8.04 o 
  -6  10   2        1.50        2.30      5.29 o 
  -5  10   2        1.09       -2.82      4.92 o 
   5  10   2        9.91        6.56      2.45 o 
   6  10   2       18.29       22.47      3.41 o 
   7  10   2      109.94      131.78      6.90 o 
   8  10   2       18.86       22.15      7.17 o 
   9  10   2        3.77        0.82      2.84 o 
  -7  11   2       43.45       31.37     10.53 o 
 -19   1   3       13.01        8.56      2.96 o 
 -18   1   3        2.02        6.74      4.24 o 
 -17   1   3        0.55        2.77      2.64 o 
 -16   1   3      111.85      118.44      5.12 o 
 -15   1   3        6.33        6.81      1.76 o 
 -14   1   3       23.53       25.26      2.31 o 
 -13   1   3       99.60       95.06      4.48 o 
 -12   1   3       91.43       80.86      2.80 o 
 -11   1   3       73.11       64.84      2.07 o 
 -10   1   3       36.19       38.90      1.47 o 
  -9   1   3      365.94      357.11      3.57 o 
  -8   1   3       86.68       65.19      1.51 o 
  -7   1   3       10.14       11.00      0.70 o 
  -6   1   3      560.56      587.35      5.37 o 
  -5   1   3       25.88       21.06      1.66 o 
  -4   1   3        1.47       -0.52      0.52 o 
  -3   1   3     7902.13     8034.99     64.13 o 
  -2   1   3     7869.88     7759.36     56.72 o 
  -1   1   3     8930.45     8862.44     65.20 o 
   0   1   3     1248.19     1256.45     18.28 o 
   1   1   3     6377.28     6250.21     55.56 o 
   2   1   3      629.63      673.06      6.33 o 
   3   1   3     3062.67     3134.39     25.43 o 
   4   1   3     3959.40     4203.71     27.19 o 
   5   1   3      113.09      126.56      1.92 o 
   6   1   3      143.67      159.87      3.54 o 
   7   1   3       40.47       41.39      1.53 o 
   8   1   3       37.48       36.44      1.48 o 
   9   1   3      140.87      151.32      2.75 o 
  10   1   3      312.87      298.94      5.43 o 
  11   1   3        0.48        1.82      1.27 o 
  12   1   3        1.40        3.22      1.46 o 
  13   1   3       32.17       31.01      4.89 o 
  14   1   3      184.84      194.06      5.04 o 
  15   1   3        1.58       -0.12      1.70 o 
  16   1   3        0.09        3.97      2.44 o 
  17   1   3        0.75        4.53      2.54 o 
 -19   2   3        1.68        0.00      4.92 o 
 -18   2   3       14.36       20.49      3.14 o 
 -17   2   3        5.84       10.00      2.14 o 
 -16   2   3        1.41        2.68      1.78 o 
 -15   2   3      137.53      139.81      4.21 o 
 -14   2   3      110.39      102.77      3.49 o 
 -13   2   3        2.22        2.86      1.16 o 
 -12   2   3       14.02       13.39      1.42 o 
 -11   2   3      213.23      209.49      3.84 o 
 -10   2   3        7.99        4.53      0.96 o 
  -9   2   3       12.84        7.97      1.02 o 
  -8   2   3      346.72      378.69      4.80 o 
  -7   2   3      268.26      233.57      3.72 o 
  -6   2   3      925.05      949.08     12.55 o 
  -5   2   3       62.23       54.99      1.61 o 
  -4   2   3      216.87      230.08      3.71 o 
  -3   2   3      212.36      217.44      4.48 o 
  -2   2   3     2055.92     2154.30     22.54 o 
  -1   2   3      425.70      515.06      6.50 o 
   0   2   3     4027.69     4351.44     36.79 o 
   1   2   3     7101.21     7099.81     89.07 o 
   2   2   3       86.35       80.70      1.55 o 
   3   2   3      386.32      383.71      5.48 o 
   4   2   3     3612.17     3825.18     25.99 o 
   5   2   3      460.75      476.83      4.31 o 
   6   2   3      259.34      248.35      2.91 o 
   7   2   3      645.42      648.67      6.07 o 
   8   2   3        2.98        0.96      0.95 o 
   9   2   3      222.70      224.92      3.55 o 
  10   2   3      218.24      208.73      5.65 o 
  11   2   3       66.12       68.33      2.37 o 
  12   2   3        1.02       -0.57      1.19 o 
  13   2   3       17.69       14.84      1.81 o 
  14   2   3      111.49      108.77      3.87 o 
  15   2   3        3.17        2.19      1.72 o 
  16   2   3       22.22       20.44      3.04 o 
  17   2   3       67.41       76.59      6.13 o 
 -18   3   3       49.81       41.21      6.15 o 
 -17   3   3        3.45        5.34      3.23 o 
 -16   3   3       11.43        6.04      2.44 o 
 -15   3   3       48.95       57.20      4.35 o 
 -14   3   3        4.09        1.05      1.30 o 
 -13   3   3       18.94       30.47      2.06 o 
 -12   3   3       49.63       64.67      2.57 o 
 -11   3   3      460.36      400.71      5.04 o 
 -10   3   3      305.49      364.80      4.85 o 
  -9   3   3        7.12       15.58      1.57 o 
  -8   3   3       18.01       21.20      1.26 o 
  -7   3   3     4170.83     4408.49     37.82 o 
  -6   3   3      314.59      294.35      5.12 o 
  -5   3   3       33.50       24.62      1.93 o 
  -4   3   3      445.54      470.26      6.20 o 
  -3   3   3     2747.06     3007.62     26.35 o 
  -2   3   3       27.04       39.76      1.24 o 
  -1   3   3     6707.32     6888.85     57.03 o 
   0   3   3      202.23      212.69      3.63 o 
   1   3   3      883.63      961.80     11.34 o 
   2   3   3     1197.36     1338.64     22.00 o 
   3   3   3     2857.32     3174.95     35.41 o 
   4   3   3       44.16       43.76      1.79 o 
   5   3   3      503.31      439.89      5.79 o 
   6   3   3       46.55       63.25      3.28 o 
   7   3   3      123.87      111.73      2.80 o 
   8   3   3        9.28        4.03      0.80 o 
   9   3   3      324.27      310.32      4.81 o 
  10   3   3      276.89      259.43      6.73 o 
  11   3   3        0.46        0.36      1.06 o 
  12   3   3        6.51        6.05      1.84 o 
  13   3   3        8.32       10.94      2.21 o 
  14   3   3        1.02        1.39      2.39 o 
  15   3   3        3.11        5.93      3.33 o 
  16   3   3       20.20       12.25      3.74 o 
  17   3   3       35.23       38.89      6.88 o 
 -18   4   3        1.12        2.09      4.45 o 
 -17   4   3      113.82      120.72      6.99 o 
 -16   4   3       77.90       60.67      6.22 o 
 -15   4   3        3.31        0.45      2.39 o 
 -14   4   3        0.01       -0.62      2.20 o 
 -13   4   3        0.78        0.70      1.40 o 
 -12   4   3      466.87      443.79      7.69 o 
 -11   4   3      218.28      193.95      4.78 o 
 -10   4   3      146.79      137.23      5.93 o 
  -9   4   3       41.85       42.15      2.28 o 
  -8   4   3      189.95      196.68      4.33 o 
  -7   4   3       60.20       76.37      3.31 o 
  -6   4   3      382.91      397.98      5.85 o 
  -5   4   3     1546.10     1578.91     16.51 o 
  -4   4   3      911.68      863.68      8.97 o 
  -3   4   3      211.15      224.68      3.61 o 
  -2   4   3      181.83      126.87      2.83 o 
  -1   4   3     1150.99     1266.93     11.10 o 
   0   4   3       89.68       89.03      2.37 o 
   1   4   3        6.59        9.35      1.22 o 
   2   4   3      125.03      109.59      3.20 o 
   3   4   3       64.41       70.22      2.65 o 
   4   4   3      527.93      511.35      6.79 o 
   5   4   3      343.26      358.15      6.59 o 
   6   4   3        5.09       11.14      1.65 o 
   7   4   3       57.63       57.30      2.91 o 
   8   4   3       68.47       80.12      3.69 o 
   9   4   3       52.18       63.15      3.59 o 
  10   4   3        2.52        0.94      1.67 o 
  11   4   3       98.65      104.82      5.26 o 
  12   4   3       37.56       41.13      3.69 o 
  13   4   3        0.12        3.86      2.43 o 
  14   4   3       15.79       18.15      4.03 o 
  15   4   3       69.44       77.51      6.58 o 
  16   4   3        0.63        7.40      3.84 o 
 -17   5   3        6.16        5.27      3.33 o 
 -16   5   3      168.56      184.97     10.53 o 
 -15   5   3       19.68       10.02      3.59 o 
 -14   5   3      131.19      135.71      6.88 o 
 -13   5   3        3.55        2.26      2.67 o 
 -12   5   3       72.62       76.66      5.62 o 
 -11   5   3        0.31       -0.46      1.40 o 
 -10   5   3        0.18        0.29      1.41 o 
  -9   5   3       45.48       31.16      2.47 o 
  -8   5   3      165.68      139.14      4.18 o 
  -7   5   3      701.80      730.90     10.88 o 
  -6   5   3      203.99      173.72      3.72 o 
  -5   5   3        0.92        2.42      0.89 o 
  -4   5   3        2.41        5.58      1.10 o 
  -3   5   3      272.51      273.88      3.87 o 
  -2   5   3      104.54       97.96      2.35 o 
  -1   5   3      521.28      585.41      6.34 o 
   0   5   3      173.84      198.75      3.70 o 
   1   5   3      106.95       81.20      2.46 o 
   2   5   3      165.44      167.42      4.43 o 
   3   5   3      651.47      660.26      9.91 o 
   4   5   3       17.76       28.73      2.76 o 
   5   5   3      156.64      156.68      4.38 o 
   6   5   3      605.01      587.99     11.86 o 
   7   5   3        5.03        1.03      1.67 o 
   8   5   3       56.58       46.91      6.69 o 
   9   5   3      122.70      121.41      4.84 o 
  10   5   3       40.80       28.51      3.08 o 
  11   5   3       47.98       58.19      4.13 o 
  12   5   3       97.62       97.45      5.73 o 
  13   5   3       14.46       16.52      3.42 o 
  14   5   3        8.97        7.76      3.50 o 
  15   5   3        0.57       -3.15      5.61 o 
 -16   6   3        0.72        0.24      3.00 o 
 -15   6   3        6.19        8.23      3.16 o 
 -14   6   3        4.07       11.40      3.39 o 
 -13   6   3       46.71       40.93      4.38 o 
 -12   6   3       11.94        3.05      2.95 o 
 -11   6   3      241.49      228.98      8.56 o 
 -10   6   3      200.67      202.08      6.46 o 
  -9   6   3       31.52       42.58      3.92 o 
  -8   6   3      398.78      357.14      7.05 o 
  -7   6   3        5.68        5.72      1.48 o 
  -6   6   3      137.49      126.63      3.16 o 
  -5   6   3     2082.41     2090.21     19.90 o 
  -4   6   3       88.08      104.54      3.17 o 
  -3   6   3      450.17      410.59     14.05 o 
  -2   6   3     1007.35     1018.03     12.19 o 
  -1   6   3     1152.56     1139.99     11.07 o 
   0   6   3     1181.54     1104.85     13.03 o 
   1   6   3      525.36      528.65      9.35 o 
   2   6   3       11.85        8.18      1.64 o 
   3   6   3      232.26      212.19      6.66 o 
   4   6   3       23.62       16.04      4.92 o 
   5   6   3     1179.48     1161.58     18.45 o 
   6   6   3      157.88      147.22      5.82 o 
   7   6   3      348.17      320.61      9.06 o 
   8   6   3        3.61        2.49      2.07 o 
   9   6   3       78.51       72.26      5.24 o 
  10   6   3      147.84      136.90      7.13 o 
  11   6   3       74.16       83.35      7.17 o 
  12   6   3        1.02       -1.10      2.37 o 
  13   6   3        0.04        1.73      2.76 o 
  14   6   3        0.30        1.51      2.98 o 
  15   6   3        0.15        0.31      3.66 o 
 -15   7   3        4.90       10.93      3.41 o 
 -14   7   3       50.12       72.18      9.06 o 
 -13   7   3        3.37        3.85      3.61 o 
 -12   7   3       18.44       25.43      7.57 o 
 -11   7   3        0.76       -1.42      2.43 o 
 -10   7   3        0.13        1.66      1.98 o 
  -9   7   3      614.26      574.55     27.37 o 
  -8   7   3       67.98       64.60      4.67 o 
  -7   7   3        8.77       10.91      1.78 o 
  -6   7   3       10.22        8.67      1.37 o 
  -5   7   3      200.17      197.79      4.47 o 
  -4   7   3      154.67      143.90      5.93 o 
  -3   7   3      116.42      102.85      5.36 o 
  -2   7   3        0.79        1.75      1.99 o 
  -1   7   3      112.36      104.48      2.90 o 
   0   7   3       26.07       36.83      2.98 o 
   1   7   3     1509.54     1481.84     23.08 o 
   2   7   3        0.06       -0.99      2.04 o 
   3   7   3      235.65      237.08     18.54 o 
   4   7   3        0.00        2.74      1.59 o 
   5   7   3      261.09      242.59      7.16 o 
   6   7   3      340.66      322.52     12.54 o 
   7   7   3       31.99       28.65      3.44 o 
   8   7   3       24.58       16.99      3.01 o 
   9   7   3        4.41        3.45      2.86 o 
  10   7   3       19.59       22.85      4.46 o 
  11   7   3       42.90       56.81     18.38 o 
  12   7   3       11.17       12.73      4.47 o 
  13   7   3       37.39       27.12      4.13 o 
  14   7   3        4.73        1.89      3.00 o 
 -14   8   3       13.97        8.01      5.21 o 
 -13   8   3        4.53        6.29      3.97 o 
 -12   8   3        2.50        1.02      3.29 o 
 -11   8   3        6.97        5.01      3.11 o 
 -10   8   3       36.88       41.44      4.92 o 
  -9   8   3       10.55       11.76      3.26 o 
  -8   8   3        0.07       -0.52      1.72 o 
  -7   8   3        0.42        0.39      1.89 o 
  -6   8   3        1.34        0.98      1.25 o 
  -5   8   3       50.99       52.79      2.09 o 
  -4   8   3        4.52        7.24      2.21 o 
  -3   8   3        4.79        2.09      1.86 o 
  -2   8   3       29.32       21.76      2.99 o 
  -1   8   3       53.14       68.41      7.47 o 
   0   8   3       32.00       31.10      5.02 o 
   1   8   3       27.89       29.25      3.92 o 
   2   8   3        1.68        2.50      2.60 o 
   3   8   3        2.31        0.64      2.58 o 
   4   8   3       10.10       12.05      2.19 o 
   5   8   3       40.34       37.54      3.29 o 
   6   8   3        5.89       12.09      2.65 o 
   7   8   3       37.12       32.59      7.60 o 
   8   8   3        6.27        6.85      3.03 o 
   9   8   3        1.76        0.91      2.79 o 
  10   8   3        1.52        4.42      3.29 o 
  11   8   3       55.93       65.38      8.90 o 
  12   8   3        2.69        0.02      6.26 o 
 -12   9   3        0.33        0.17      3.19 o 
 -11   9   3       12.56       12.69      3.94 o 
 -10   9   3       17.43       18.34      8.30 o 
  -9   9   3        0.36        1.56      2.71 o 
  -8   9   3        8.36        4.33      2.81 o 
  -7   9   3        0.21        4.09      2.23 o 
  -6   9   3       47.55       48.31      3.46 o 
  -5   9   3        0.02       -3.72      3.72 o 
  -4   9   3      106.80       78.18     10.99 o 
  -3   9   3       29.45       33.02      4.18 o 
  -2   9   3      184.58      201.41     10.07 o 
  -1   9   3       16.74       18.32      4.61 o 
   0   9   3      124.59      129.67     15.95 o 
   1   9   3       64.79       64.13      7.11 o 
   2   9   3       27.80       22.42      4.81 o 
   3   9   3       12.86       14.81      2.25 o 
   4   9   3       50.31       40.23      3.35 o 
   5   9   3      154.79      205.40     10.76 o 
   6   9   3       15.59       15.77      3.28 o 
   7   9   3       27.74       38.43      4.62 o 
   8   9   3        1.61        0.94      3.49 o 
   9   9   3        0.04       -2.59      2.75 o 
  10   9   3       13.93       12.61      4.08 o 
  11   9   3        7.06        7.85      3.45 o 
 -10  10   3       43.41       50.01     17.25 o 
  -9  10   3        9.31        6.39      3.25 o 
  -8  10   3       98.84      103.36      6.08 o 
  -7  10   3       48.61       45.19      3.85 o 
  -6  10   3       32.62       28.23      8.74 o 
  -5  10   3       15.58       19.22      7.91 o 
   4  10   3        0.60        2.46      2.36 o 
   5  10   3        0.35       -0.75      2.24 o 
   6  10   3        3.88        1.05      2.67 o 
   7  10   3        0.51        0.99      2.84 o 
   8  10   3        1.37        0.12      3.00 o 
 -19   0   4        9.19        4.71      5.13 o 
 -18   0   4       23.94       17.28      6.02 o 
 -17   0   4       26.75       32.15      6.75 o 
 -16   0   4        1.01        0.47      3.77 o 
 -15   0   4       39.00       36.67      5.52 o 
 -14   0   4      353.96      324.60     11.15 o 
 -13   0   4      148.73      117.01      4.53 o 
 -12   0   4     1895.25     1920.28     19.82 o 
 -11   0   4     1122.36     1180.62     14.11 o 
 -10   0   4     2288.84     2421.71     20.28 o 
  -9   0   4     1476.53     1335.39     13.15 o 
  -8   0   4       17.34       16.31      1.32 o 
  -7   0   4     2670.32     2769.65     36.53 o 
  -6   0   4      318.75      420.77      6.15 o 
  -5   0   4     6516.99     6662.90     66.37 o 
  -4   0   4     1566.85     1617.56     23.16 o 
  -3   0   4     2148.89     2030.90     33.93 o 
  -2   0   4     1126.38     1106.74     15.01 o 
  -1   0   4     5048.46     5352.58     57.09 o 
   0   0   4     5140.33     5131.66     67.17 o 
   1   0   4     5948.16     5919.55     77.10 o 
   2   0   4       13.55       16.50      1.20 o 
   3   0   4      711.95      698.62      9.08 o 
   4   0   4    11914.13    12686.90    112.55 o 
   5   0   4     5950.37     6042.57     46.49 o 
   6   0   4      263.10      285.58      4.75 o 
   7   0   4       52.86       51.61      2.41 o 
   8   0   4     2944.08     3134.66     31.31 o 
   9   0   4      514.48      592.01     11.00 o 
  10   0   4     1399.65     1424.20     19.47 o 
  11   0   4      470.84      485.90      9.54 o 
  12   0   4      353.94      376.04      9.81 o 
  13   0   4       59.36       71.08      5.81 o 
  14   0   4      146.68      134.42     10.06 o 
  15   0   4      206.14      217.64     13.25 o 
  16   0   4       99.41      109.11      6.88 o 
  17   0   4        8.91       18.77      5.35 o 
 -19   1   4       27.50       28.74      4.96 o 
 -18   1   4       53.20       62.70      7.34 o 
 -17   1   4       88.92       90.28      4.72 o 
 -16   1   4       50.19       49.56      4.25 o 
 -15   1   4       19.15       20.33      2.43 o 
 -14   1   4        1.38       -1.11      1.26 o 
 -13   1   4       34.91       35.00      2.15 o 
 -12   1   4      149.05      140.74      3.30 o 
 -11   1   4      520.73      470.36      5.06 o 
 -10   1   4      390.57      334.13      3.72 o 
  -9   1   4      400.14      440.00      4.18 o 
  -8   1   4      262.86      285.39      3.42 o 
  -7   1   4      670.64      733.82      5.99 o 
  -6   1   4      244.42      281.68      3.03 o 
  -5   1   4     2279.32     2363.33     17.77 o 
  -4   1   4      540.34      571.48      6.23 o 
  -3   1   4      588.45      767.38      7.61 o 
  -2   1   4     9222.95     9378.19     88.89 o 
  -1   1   4    16611.77    15978.36    181.07 o 
   0   1   4     6062.18     6189.07    115.26 o 
   1   1   4     1020.76     1042.94     10.16 o 
   2   1   4       96.56      111.96      1.67 o 
   3   1   4      187.44      248.03      2.85 o 
   4   1   4      202.15      205.02      2.23 o 
   5   1   4     1116.58     1091.37      8.05 o 
   6   1   4        8.88        6.03      0.69 o 
   7   1   4       45.52       57.49      1.52 o 
   8   1   4      115.41      104.05      2.34 o 
   9   1   4       55.89       40.20      1.72 o 
  10   1   4      385.40      403.85      5.83 o 
  11   1   4        0.01        0.79      1.20 o 
  12   1   4      120.89      118.86      3.77 o 
  13   1   4      287.55      292.55      9.12 o 
  14   1   4       34.31       31.66      2.57 o 
  15   1   4        0.56        3.21      1.86 o 
  16   1   4        0.37        2.95      2.37 o 
  17   1   4       93.95       91.33      5.23 o 
 -19   2   4        1.24        5.50      5.40 o 
 -18   2   4        2.78        2.57      2.48 o 
 -17   2   4        2.41        3.33      1.82 o 
 -16   2   4        0.00       -1.17      1.92 o 
 -15   2   4       79.83       65.43      3.03 o 
 -14   2   4       47.99       47.31      2.91 o 
 -13   2   4       77.98       77.99      2.74 o 
 -12   2   4        0.01        0.33      0.93 o 
 -11   2   4      742.88      754.67      8.89 o 
 -10   2   4      547.09      512.77      5.87 o 
  -9   2   4      626.36      635.11      6.52 o 
  -8   2   4      609.03      639.74      6.51 o 
  -7   2   4     2617.04     2518.64     19.05 o 
  -6   2   4      161.19      136.71      2.39 o 
  -5   2   4      828.99      896.24      9.38 o 
  -4   2   4       78.96       83.63      1.58 o 
  -3   2   4      407.35      402.03      5.65 o 
  -2   2   4       92.83       68.51      1.70 o 
  -1   2   4     1261.69     1251.02     10.92 o 
   0   2   4      186.35      238.54      3.38 o 
   1   2   4     4405.53     4655.77     71.73 o 
   2   2   4      196.26      214.61      2.81 o 
   3   2   4       32.81       40.25      1.08 o 
   4   2   4      103.23      104.27      1.61 o 
   5   2   4        0.21       -0.14      0.66 o 
   6   2   4        5.26        3.27      0.66 o 
   7   2   4      320.00      273.34      3.58 o 
   8   2   4       74.12       75.76      2.05 o 
   9   2   4      309.42      290.11      4.10 o 
  10   2   4       16.48       16.32      1.34 o 
  11   2   4        4.58        3.88      1.27 o 
  12   2   4        7.47        6.85      1.44 o 
  13   2   4       35.43       41.51      2.47 o 
  14   2   4       17.32       19.76      2.34 o 
  15   2   4       23.18       24.21      3.23 o 
  16   2   4       40.65       43.02      4.86 o 
  17   2   4        3.90        8.01      5.76 o 
 -18   3   4       69.62       66.48      9.32 o 
 -17   3   4        9.08        6.83      3.41 o 
 -16   3   4        2.88        3.29      2.19 o 
 -15   3   4      129.88      138.49      4.57 o 
 -14   3   4       76.62       81.08      2.84 o 
 -13   3   4       12.97       13.29      1.57 o 
 -12   3   4        0.58        1.28      1.08 o 
 -11   3   4       15.01       11.95      1.29 o 
 -10   3   4        0.04        1.80      0.63 o 
  -9   3   4      831.72      773.11      9.99 o 
  -8   3   4       44.61       77.04      2.73 o 
  -7   3   4      228.55      227.45      4.34 o 
  -6   3   4       18.50       20.94      1.38 o 
  -5   3   4     2593.09     2709.93     22.63 o 
  -4   3   4      535.21      597.10      6.60 o 
  -3   3   4      299.84      303.07      4.16 o 
  -2   3   4     2151.01     2402.11     21.28 o 
  -1   3   4     1006.41     1007.18     10.27 o 
   0   3   4     1914.32     1935.38     20.25 o 
   1   3   4      150.94      127.97      2.45 o 
   2   3   4      696.44      654.43      8.25 o 
   3   3   4     1695.33     1734.60     18.69 o 
   4   3   4        6.51        9.40      0.94 o 
   5   3   4       36.02       45.13      1.58 o 
   6   3   4      204.69      225.34      3.65 o 
   7   3   4        0.13        1.80      0.95 o 
   8   3   4      417.99      380.67      5.18 o 
   9   3   4      539.43      557.85      8.06 o 
  10   3   4        8.10       14.22      1.87 o 
  11   3   4       87.71       68.74      3.50 o 
  12   3   4       68.51       64.49      6.96 o 
  13   3   4        1.40        0.11      1.95 o 
  14   3   4      124.83      131.12      6.14 o 
  15   3   4        6.10        5.97      4.16 o 
  16   3   4        2.94        5.42      3.38 o 
 -18   4   4       33.08       30.90      5.29 o 
 -17   4   4       57.52       59.39      6.13 o 
 -16   4   4       45.41       38.18      5.08 o 
 -15   4   4        1.45        3.73      2.53 o 
 -14   4   4       46.46       41.93      3.31 o 
 -13   4   4       27.31       32.08      2.54 o 
 -12   4   4       57.06       55.49      3.00 o 
 -11   4   4       40.10       47.96      2.66 o 
 -10   4   4        1.19        0.52      1.16 o 
  -9   4   4        1.83        7.15      1.46 o 
  -8   4   4       53.07       42.96      2.28 o 
  -7   4   4       20.71       32.78      1.89 o 
  -6   4   4      253.41      232.73      4.26 o 
  -5   4   4       46.77       35.03      1.54 o 
  -4   4   4      586.63      638.01      9.03 o 
  -3   4   4       40.55       28.82      1.39 o 
  -2   4   4        0.26        1.94      0.57 o 
  -1   4   4      944.81     1041.88      9.63 o 
   0   4   4      476.00      508.73      7.33 o 
   1   4   4     1205.03     1318.05     15.41 o 
   2   4   4        0.01        0.09      0.81 o 
   3   4   4      351.98      403.54      6.50 o 
   4   4   4      274.95      273.93      5.25 o 
   5   4   4        0.00        0.89      1.06 o 
   6   4   4       12.25       11.84      1.38 o 
   7   4   4        0.10        0.68      1.42 o 
   8   4   4        5.24        1.22      1.46 o 
   9   4   4       44.47       47.17      5.25 o 
  10   4   4       10.68       16.14      2.59 o 
  11   4   4      137.85      143.38      5.67 o 
  12   4   4       37.25       38.78      3.62 o 
  13   4   4       89.67      109.28      6.87 o 
  14   4   4       63.66       62.45      5.95 o 
  15   4   4       27.44       25.07      6.02 o 
  16   4   4        8.35        6.22      3.91 o 
 -17   5   4       29.96       22.93      4.47 o 
 -16   5   4        1.33        1.66      3.02 o 
 -15   5   4       33.81       29.11      4.11 o 
 -14   5   4       12.17       21.31      3.65 o 
 -13   5   4       20.18       15.36      2.91 o 
 -12   5   4      109.08       98.47      3.91 o 
 -11   5   4       26.11       32.46      3.76 o 
 -10   5   4        0.99        3.91      1.68 o 
  -9   5   4      124.12      149.62      5.20 o 
  -8   5   4      142.01      147.46      4.58 o 
  -7   5   4      258.35      236.63      5.04 o 
  -6   5   4      226.86      244.71      4.48 o 
  -5   5   4       67.45       73.08      2.21 o 
  -4   5   4     2001.49     1873.93     18.74 o 
  -3   5   4      816.18      858.57     11.51 o 
  -2   5   4       72.17       75.85      1.76 o 
  -1   5   4      228.58      245.04      3.22 o 
   0   5   4     1672.09     1774.85     15.64 o 
   1   5   4        6.29        4.42      1.17 o 
   2   5   4       27.44       35.41      3.50 o 
   3   5   4      449.12      491.62     17.12 o 
   4   5   4       10.36       10.46      1.99 o 
   5   5   4      825.94      813.76     14.26 o 
   6   5   4      318.94      341.78     12.70 o 
   7   5   4      398.34      387.68     10.20 o 
   8   5   4       28.19       28.30      3.54 o 
   9   5   4       28.05       27.26      2.87 o 
  10   5   4        1.41        1.14      1.82 o 
  11   5   4       13.78       20.92      3.01 o 
  12   5   4        2.78        5.15      2.66 o 
  13   5   4        1.95        3.80      3.18 o 
  14   5   4       13.15        8.02      5.76 o 
  15   5   4       12.44       18.71      4.70 o 
 -16   6   4       23.40       31.95      4.75 o 
 -15   6   4       11.94       10.43      3.43 o 
 -14   6   4      410.93      441.80     11.94 o 
 -13   6   4      122.22      118.84      6.46 o 
 -12   6   4       65.34       54.47      5.07 o 
 -11   6   4        6.84        7.21      3.43 o 
 -10   6   4      326.85      332.69      7.39 o 
  -9   6   4      267.51      279.51      7.08 o 
  -8   6   4      220.04      222.82      5.47 o 
  -7   6   4        1.34        3.08      1.17 o 
  -6   6   4      361.55      364.24      5.80 o 
  -5   6   4      302.29      291.56      4.70 o 
  -4   6   4     1125.06      954.56     21.15 o 
  -3   6   4      718.27      671.43      9.53 o 
  -2   6   4     2372.73     2322.29     22.56 o 
  -1   6   4        4.77       13.90      1.73 o 
   0   6   4      827.02      744.58     10.47 o 
   1   6   4      861.32      853.02     14.08 o 
   2   6   4      474.75      465.89     10.99 o 
   3   6   4      537.94      533.39     15.62 o 
   4   6   4        1.13        2.30      2.30 o 
   5   6   4      516.93      512.87     10.99 o 
   6   6   4       20.62       15.94      2.60 o 
   7   6   4        1.77        3.90      3.58 o 
   8   6   4       39.86       37.90      4.04 o 
   9   6   4       25.11       27.17      3.90 o 
  10   6   4       10.93        6.64      3.19 o 
  11   6   4       77.42       69.07      5.05 o 
  12   6   4      112.62      118.90      7.48 o 
  13   6   4       42.59       43.79      5.89 o 
  14   6   4        0.24        2.67      3.53 o 
 -15   7   4        7.94       10.02      3.50 o 
 -14   7   4        0.44        0.15      3.44 o 
 -13   7   4      164.68      162.74      9.77 o 
 -12   7   4       84.70       93.66      7.44 o 
 -11   7   4       19.72       15.32      3.94 o 
 -10   7   4        2.32        2.09      1.93 o 
  -9   7   4        0.29        1.79      2.04 o 
  -8   7   4      369.12      382.21      7.63 o 
  -7   7   4       49.98       47.42      3.01 o 
  -6   7   4       74.76       63.32      2.40 o 
  -5   7   4        7.06        1.71      0.94 o 
  -4   7   4       28.98       19.28      1.65 o 
  -3   7   4       57.97       60.94      4.44 o 
  -2   7   4      198.87      172.88      6.66 o 
  -1   7   4       34.50       41.90      2.97 o 
   0   7   4       68.06       71.21      4.79 o 
   1   7   4      465.48      454.29     15.69 o 
   2   7   4      676.64      698.28     18.87 o 
   3   7   4       79.15       78.88      6.82 o 
   4   7   4        3.89        1.52      1.65 o 
   5   7   4        4.56        3.90      1.85 o 
   6   7   4       30.78       47.21      3.92 o 
   7   7   4       53.43       48.28      4.13 o 
   8   7   4       43.77       45.46      7.42 o 
   9   7   4       31.03       36.84      4.84 o 
  10   7   4       12.79        8.62      3.52 o 
  11   7   4      172.22      162.76     11.73 o 
  12   7   4        0.02        0.14      3.49 o 
  13   7   4       36.84       34.63      5.20 o 
 -14   8   4       16.61       17.41     12.46 o 
 -13   8   4       30.34       26.39      5.36 o 
 -12   8   4       16.03       19.58      5.32 o 
 -11   8   4        0.02        0.34      2.73 o 
 -10   8   4       10.80       12.70      3.41 o 
  -9   8   4        3.33        2.00      2.23 o 
  -8   8   4        0.65        1.59      1.95 o 
  -7   8   4        6.03        1.94      2.22 o 
  -6   8   4       51.01       53.36      2.37 o 
  -5   8   4       11.19        8.86      1.33 o 
  -4   8   4       11.96       14.02      2.58 o 
  -3   8   4      640.78      673.64     15.14 o 
  -2   8   4       28.16       26.86      3.82 o 
  -1   8   4      170.83      181.90      9.46 o 
   0   8   4      677.27      650.10     18.57 o 
   1   8   4       19.27       15.86      3.23 o 
   2   8   4       18.74       16.08      4.08 o 
   3   8   4       99.45      117.62      8.64 o 
   4   8   4       50.80       48.74      3.91 o 
   5   8   4        4.30        5.93      2.05 o 
   6   8   4       17.95       16.55      2.95 o 
   7   8   4       75.47       81.94     17.17 o 
   8   8   4        1.68        1.73      2.69 o 
   9   8   4       40.01       41.81      5.24 o 
  10   8   4      242.80      252.86     23.85 o 
  11   8   4        5.59        3.46      3.48 o 
  12   8   4        0.44        1.68      3.36 o 
 -12   9   4        6.72        9.77      8.67 o 
 -11   9   4       74.17       96.94     12.44 o 
 -10   9   4       36.15       43.77      5.97 o 
  -9   9   4       33.68       29.24      4.14 o 
  -8   9   4       56.05       46.63      4.51 o 
  -7   9   4       43.31       52.90      4.81 o 
  -6   9   4      135.91      137.78      5.20 o 
  -5   9   4        0.01       -2.20      3.93 o 
  -4   9   4        6.95        3.70      2.55 o 
  -3   9   4        1.89       -0.03      2.09 o 
  -2   9   4      189.49      186.60     19.14 o 
  -1   9   4       56.15       48.25      6.30 o 
   0   9   4        0.84       -2.85      2.85 o 
   1   9   4       84.44       90.99     12.31 o 
   2   9   4        0.95        4.94      3.06 o 
   3   9   4       98.73       96.16      4.46 o 
   4   9   4        5.40        3.23      2.29 o 
   5   9   4        2.67        6.84      2.80 o 
   6   9   4        0.12       -2.34      2.34 o 
   7   9   4       14.73       11.52      3.49 o 
   8   9   4       28.85       28.31      6.26 o 
   9   9   4       16.57       14.76      4.04 o 
  10   9   4        7.44        3.23      3.23 o 
 -10  10   4       90.81      118.05      7.50 o 
  -9  10   4        0.86        2.14      2.87 o 
  -8  10   4       23.41       19.56      6.65 o 
  -7  10   4       34.91       51.30      9.21 o 
  -6  10   4      169.96      164.33     16.91 o 
  -5  10   4      136.69      116.36     14.35 o 
   2  10   4        0.17        1.05      1.89 o 
   3  10   4       12.05       17.81      2.98 o 
   4  10   4       85.81      105.73      5.97 o 
   5  10   4      381.49      432.48     20.14 o 
   6  10   4        2.30        0.57      5.76 o 
   7  10   4       36.68       41.99      4.91 o 
   8  10   4       20.55       21.21      4.39 o 
 -19   1   5        2.14        5.64      3.88 o 
 -18   1   5        8.31        8.39      4.19 o 
 -17   1   5       51.50       53.85      7.42 o 
 -16   1   5        5.54        9.44      2.43 o 
 -15   1   5       15.55       13.17      1.98 o 
 -14   1   5      218.45      231.82      4.81 o 
 -13   1   5        0.53        0.96      1.06 o 
 -12   1   5      458.43      454.67      6.08 o 
 -11   1   5      408.25      394.86      4.67 o 
 -10   1   5      311.47      310.02      3.67 o 
  -9   1   5        2.04        2.31      0.67 o 
  -8   1   5      604.02      661.20      5.57 o 
  -7   1   5      672.63      711.22      5.41 o 
  -6   1   5      828.25      820.83      5.82 o 
  -5   1   5      373.47      345.25      5.40 o 
  -4   1   5     1084.70     1019.85      8.19 o 
  -3   1   5     1025.78     1047.88      9.63 o 
  -2   1   5     1657.27     1759.55     11.88 o 
  -1   1   5     5047.88     5004.42     35.17 o 
   0   1   5      365.24      406.29      7.05 o 
   1   1   5     3687.01     3768.42     29.87 o 
   2   1   5      239.85      264.41      2.88 o 
   3   1   5      246.66      252.06      2.48 o 
   4   1   5      116.08      124.83      1.81 o 
   5   1   5      442.82      480.42      5.39 o 
   6   1   5     3710.53     3894.27     24.59 o 
   7   1   5      763.35      755.57      8.03 o 
   8   1   5       33.73       46.04      2.63 o 
   9   1   5        1.96        1.11      0.76 o 
  10   1   5      322.61      329.51      4.44 o 
  11   1   5        2.50        3.07      1.19 o 
  12   1   5        3.90        1.54      1.74 o 
  13   1   5        8.58        7.25      1.79 o 
  14   1   5       21.76       20.27      2.64 o 
  15   1   5        6.58        3.93      1.95 o 
  16   1   5       16.11       18.49      3.16 o 
  17   1   5       96.44      105.60      6.52 o 
 -19   2   5        4.36        3.41      4.87 o 
 -18   2   5       12.72       13.86      2.80 o 
 -17   2   5        1.54        2.09      2.14 o 
 -16   2   5        1.40        3.35      1.82 o 
 -15   2   5      165.25      175.68      4.44 o 
 -14   2   5        0.10        0.39      1.15 o 
 -13   2   5        5.90        4.97      1.22 o 
 -12   2   5        4.62        6.04      1.22 o 
 -11   2   5       90.83       81.81      2.95 o 
 -10   2   5      111.16      130.88      4.75 o 
  -9   2   5      161.21      152.35      2.96 o 
  -8   2   5       11.69       27.43      1.58 o 
  -7   2   5      325.12      339.60      4.34 o 
  -6   2   5       49.84       58.32      1.43 o 
  -5   2   5     1942.09     2054.10     16.71 o 
  -4   2   5     1283.98     1450.03     12.05 o 
  -3   2   5     4131.66     4283.61     37.17 o 
  -2   2   5      735.89      745.24      7.98 o 
  -1   2   5     2595.66     2694.51     19.98 o 
   0   2   5     1824.34     1853.79     21.58 o 
   1   2   5       14.92       26.18      1.36 o 
   2   2   5      134.98      117.16      1.83 o 
   3   2   5      220.94      248.74      3.72 o 
   4   2   5      363.06      336.78      3.61 o 
   5   2   5      398.33      359.77      3.79 o 
   6   2   5      384.41      316.51      3.74 o 
   7   2   5      124.46      101.29      2.22 o 
   8   2   5      459.17      527.87      5.92 o 
   9   2   5      321.10      311.23      4.51 o 
  10   2   5       23.85       35.87      2.04 o 
  11   2   5       15.99       13.57      1.60 o 
  12   2   5       32.13       35.02      2.28 o 
  13   2   5      189.20      198.73      5.45 o 
  14   2   5        0.36        0.65      1.72 o 
  15   2   5        0.69        3.52      2.40 o 
  16   2   5        0.02        4.44      3.22 o 
 -19   3   5       28.30       25.83      4.58 o 
 -18   3   5       22.50       18.74      4.08 o 
 -17   3   5       16.90       15.19      3.45 o 
 -16   3   5       19.43       13.12      2.73 o 
 -15   3   5       12.27       11.04      2.03 o 
 -14   3   5        0.00        0.94      1.49 o 
 -13   3   5       11.86        8.20      1.43 o 
 -12   3   5        0.10        2.10      0.93 o 
 -11   3   5        3.33        2.99      0.89 o 
 -10   3   5        1.80        1.33      0.84 o 
  -9   3   5      187.78      176.89      4.24 o 
  -8   3   5      253.07      239.29      5.12 o 
  -7   3   5      720.94      715.67      7.89 o 
  -6   3   5     1025.01     1064.23     10.76 o 
  -5   3   5      654.13      723.61      9.22 o 
  -4   3   5     1878.91     1998.77     17.05 o 
  -3   3   5       22.99       23.96      1.32 o 
  -2   3   5      330.29      324.35      4.21 o 
  -1   3   5       98.62      116.19      2.39 o 
   0   3   5     4581.35     4801.20     41.09 o 
   1   3   5     3257.39     3525.66     34.53 o 
   2   3   5     1012.97     1138.18     11.17 o 
   3   3   5      134.99      133.85      2.55 o 
   4   3   5      585.46      543.31      5.90 o 
   5   3   5      296.47      322.08      4.23 o 
   6   3   5      257.72      299.50      4.97 o 
   7   3   5       94.12      100.60      2.96 o 
   8   3   5       62.34       48.17      2.21 o 
   9   3   5        7.92        9.58      1.45 o 
  10   3   5       90.63       85.76      5.21 o 
  11   3   5       65.13       59.43      3.73 o 
  12   3   5       33.87       41.39      3.46 o 
  13   3   5        3.92        6.68      2.61 o 
  14   3   5        0.70       -2.06      2.42 o 
  15   3   5       46.40       45.39      4.97 o 
  16   3   5       49.36       76.83     13.38 o 
 -18   4   5       30.09       32.72      5.36 o 
 -17   4   5        3.30        6.13      3.29 o 
 -16   4   5       21.25       16.56      3.53 o 
 -15   4   5        2.99        5.96      2.75 o 
 -14   4   5      101.51      101.75      4.18 o 
 -13   4   5      127.16      129.72      4.34 o 
 -12   4   5       49.07       52.23      2.96 o 
 -11   4   5      114.81      105.92      3.68 o 
 -10   4   5      343.80      313.38      6.17 o 
  -9   4   5      438.20      413.94      6.90 o 
  -8   4   5       41.28       42.29      2.26 o 
  -7   4   5       30.28       32.12      1.90 o 
  -6   4   5      499.80      510.37      6.87 o 
  -5   4   5      262.95      271.34      4.16 o 
  -4   4   5     1058.19     1158.84     10.24 o 
  -3   4   5       33.95       65.02      1.93 o 
  -2   4   5     1018.24     1048.58     11.34 o 
  -1   4   5     1935.21     1815.87     15.83 o 
   0   4   5        3.14       18.11      1.23 o 
   1   4   5      458.39      537.86      7.72 o 
   2   4   5     1378.67     1366.77     15.61 o 
   3   4   5      472.37      498.30      8.27 o 
   4   4   5       72.95       73.17      3.35 o 
   5   4   5      559.18      502.82      8.89 o 
   6   4   5      116.85       96.26      3.75 o 
   7   4   5      152.03      138.04      5.32 o 
   8   4   5      218.41      246.96      6.79 o 
   9   4   5       59.01       56.60      3.65 o 
  10   4   5       50.03       42.54      3.50 o 
  11   4   5      234.85      249.63      8.16 o 
  12   4   5        8.60       11.32      4.61 o 
  13   4   5        4.21        6.49      3.36 o 
  14   4   5       35.78       34.00      5.13 o 
  15   4   5      143.21      185.20     19.22 o 
 -17   5   5       26.13       22.44      4.31 o 
 -16   5   5        1.55       -1.26      2.82 o 
 -15   5   5        6.82        6.28      2.79 o 
 -14   5   5      354.23      363.55     10.53 o 
 -13   5   5      294.65      312.95      6.79 o 
 -12   5   5       38.89       30.19      2.56 o 
 -11   5   5        4.24        4.99      1.54 o 
 -10   5   5       27.70       27.39      2.57 o 
  -9   5   5       32.45       28.06      2.59 o 
  -8   5   5      107.08      100.75      3.94 o 
  -7   5   5      118.01      109.41      3.49 o 
  -6   5   5      775.55      739.82      9.09 o 
  -5   5   5      328.05      294.40      4.70 o 
  -4   5   5     2246.30     2225.50     18.15 o 
  -3   5   5       56.23       51.69      2.32 o 
  -2   5   5       53.25       49.10      1.89 o 
  -1   5   5      324.26      324.25      5.31 o 
   0   5   5     1402.32     1399.38     14.73 o 
   1   5   5      147.52      149.42      4.98 o 
   2   5   5      133.28      145.70      5.57 o 
   3   5   5       39.51       35.89      4.37 o 
   4   5   5      246.33      264.72     10.40 o 
   5   5   5      128.58      120.42      8.82 o 
   6   5   5      518.97      525.58     11.54 o 
   7   5   5      153.19      162.77      7.75 o 
   8   5   5        3.22        3.64      2.05 o 
   9   5   5      161.09      169.22      8.38 o 
  10   5   5       74.03       65.64      4.23 o 
  11   5   5       27.69       28.10      5.90 o 
  12   5   5       87.08      105.86      6.88 o 
  13   5   5      112.70       88.33     13.01 o 
  14   5   5        0.00        1.32      3.21 o 
  15   5   5       36.50       35.41      5.45 o 
 -17   6   5       11.63       15.80      4.09 o 
 -16   6   5       96.64      111.60      7.07 o 
 -15   6   5      103.39      103.62     10.26 o 
 -14   6   5        8.15        4.54      2.86 o 
 -13   6   5       25.73       20.31      3.59 o 
 -12   6   5        1.35        0.60      2.15 o 
 -11   6   5       12.41       12.01      2.26 o 
 -10   6   5       49.37       51.87      4.12 o 
  -9   6   5        3.51        1.02      1.53 o 
  -8   6   5       19.97       24.04      2.48 o 
  -7   6   5      162.36      159.48      3.98 o 
  -6   6   5      183.36      191.85      4.10 o 
  -5   6   5       94.02       89.18      2.60 o 
  -4   6   5      411.40      369.29      6.21 o 
  -3   6   5      954.95      927.60     12.38 o 
  -2   6   5      460.83      418.63      7.15 o 
  -1   6   5       26.67       14.11      2.93 o 
   0   6   5      283.28      279.06      5.73 o 
   1   6   5     1302.45     1342.90     27.04 o 
   2   6   5      166.77      153.41     11.23 o 
   3   6   5       90.27       72.79      6.14 o 
   4   6   5       58.58       79.43     10.63 o 
   5   6   5        9.57        6.81      1.99 o 
   6   6   5      395.16      355.17      9.50 o 
   7   6   5      234.42      216.08      7.68 o 
   8   6   5      271.82      281.12      9.26 o 
   9   6   5       32.30       27.84      3.87 o 
  10   6   5        0.41        2.14      3.03 o 
  11   6   5       51.27       59.62      9.09 o 
  12   6   5      118.11       92.11      6.72 o 
  13   6   5       13.83       20.82      4.42 o 
  14   6   5        8.47        6.91      3.96 o 
 -16   7   5        2.59        5.87      3.38 o 
 -15   7   5       11.76       10.20      3.89 o 
 -14   7   5       48.07       47.73      6.63 o 
 -13   7   5        0.75        1.67      3.42 o 
 -12   7   5       16.18       12.65      3.94 o 
 -11   7   5       50.54       38.41      5.16 o 
 -10   7   5       42.17       52.03      4.55 o 
  -9   7   5       49.09       52.16      3.32 o 
  -8   7   5      141.52      138.75      4.62 o 
  -7   7   5       11.19       11.28      1.59 o 
  -6   7   5      524.11      471.81     12.17 o 
  -5   7   5      303.89      277.13      4.76 o 
  -4   7   5        1.04        4.20      1.25 o 
  -3   7   5      815.96      792.27     15.87 o 
  -2   7   5      848.79      780.39     11.46 o 
  -1   7   5       62.26       62.59      4.08 o 
   0   7   5       12.15        8.17      2.36 o 
   1   7   5       76.22       89.24      5.49 o 
   2   7   5      270.07      248.19     13.53 o 
   3   7   5      193.14      173.39      9.32 o 
   4   7   5        0.00        2.48      2.64 o 
   5   7   5       76.07       72.28     10.20 o 
   6   7   5       28.00       37.33      3.78 o 
   7   7   5      157.82      119.92      6.17 o 
   8   7   5      365.73      363.43     20.48 o 
   9   7   5       51.69       45.50      9.21 o 
  10   7   5        9.92       16.65      4.22 o 
  11   7   5        6.82       14.10      4.57 o 
  12   7   5       25.07       31.21      7.39 o 
  13   7   5        6.79        6.51      3.86 o 
 -14   8   5      115.84       79.65     14.56 o 
 -13   8   5        0.10       -1.08      3.15 o 
 -12   8   5        4.35        2.07      3.42 o 
 -11   8   5       38.05       32.87      5.06 o 
 -10   8   5       19.71       23.43      4.04 o 
  -9   8   5        1.56        2.43      2.16 o 
  -8   8   5       73.76       63.87      4.42 o 
  -7   8   5        0.11        0.10      1.22 o 
  -6   8   5       44.56       38.90      2.59 o 
  -5   8   5        3.71        3.19      1.20 o 
  -4   8   5       14.51       14.34      1.71 o 
  -3   8   5       23.20       24.60      8.67 o 
  -2   8   5       11.92       11.96      1.74 o 
  -1   8   5      235.56      263.79     11.42 o 
   0   8   5      187.74      178.50     15.42 o 
   1   8   5       95.86       92.36      6.05 o 
   2   8   5        5.72        3.69      2.44 o 
   3   8   5        6.79        9.18      3.64 o 
   4   8   5       21.46       20.88      2.75 o 
   5   8   5        9.80       13.84      2.55 o 
   6   8   5       24.90       30.73      3.98 o 
   7   8   5        8.55       15.43      5.87 o 
   8   8   5        0.09        0.83      2.57 o 
   9   8   5       24.23       30.84     12.83 o 
  10   8   5       14.29        6.52      3.79 o 
  11   8   5       13.03       16.65      5.97 o 
  12   8   5        1.32       -0.78      4.40 o 
 -13   9   5       93.46       72.22     13.51 o 
 -12   9   5       17.45       11.67      4.15 o 
 -11   9   5        0.04        0.16      3.11 o 
 -10   9   5        0.00        1.14      2.90 o 
  -9   9   5        1.96        0.81      3.51 o 
  -8   9   5        2.40        1.57      2.46 o 
  -7   9   5       46.77       58.87     10.32 o 
  -6   9   5       39.31       39.19      5.02 o 
  -5   9   5        1.74        1.36      1.03 o 
  -4   9   5        0.20        1.57      2.37 o 
  -3   9   5      143.41      161.27     17.91 o 
  -2   9   5       50.46       45.57     10.13 o 
  -1   9   5        0.06        3.50      3.46 o 
   0   9   5       13.20        9.23      3.68 o 
   1   9   5      117.19      124.49      9.18 o 
   2   9   5      184.01      200.03      8.81 o 
   3   9   5       61.09       66.61     10.00 o 
   4   9   5       51.11       53.72     11.63 o 
   5   9   5      226.70      236.52      8.78 o 
   6   9   5        2.58        2.87      2.79 o 
   7   9   5      136.14      145.59     21.05 o 
   8   9   5        1.28        4.08      3.08 o 
   9   9   5        5.83        1.92      3.33 o 
  10   9   5       34.19       37.50      7.01 o 
 -10  10   5        0.67        2.01      3.49 o 
  -9  10   5        0.70       -0.90      2.83 o 
  -8  10   5       77.61       88.64      5.77 o 
  -7  10   5      114.33      132.85      5.89 o 
  -6  10   5       21.11       15.56      7.17 o 
  -5  10   5       62.49       62.68      4.50 o 
  -3  10   5       53.37       61.85      9.48 o 
   3  10   5       79.93       75.88      5.18 o 
   4  10   5       52.61       49.70      4.76 o 
   5  10   5       27.33       26.54      4.89 o 
   6  10   5        0.42        5.35      3.67 o 
   7  10   5        3.40        5.08      3.62 o 
   8  10   5        5.81        2.20      4.09 o 
   4  11   5        7.23        6.39      2.82 o 
 -19   0   6       55.51       56.24      8.33 o 
 -18   0   6       66.05       61.95      8.43 o 
 -17   0   6        0.11        4.35      4.14 o 
 -16   0   6        4.93        8.81      3.28 o 
 -15   0   6       70.66       82.49      4.76 o 
 -14   0   6       20.35       19.68      2.39 o 
 -13   0   6        0.47        2.24      1.95 o 
 -12   0   6      114.64       87.77      3.00 o 
 -11   0   6     1625.47     1575.52     15.83 o 
 -10   0   6     1480.01     1407.64     14.80 o 
  -9   0   6       13.12        7.66      1.15 o 
  -8   0   6     1159.86     1235.99     12.05 o 
  -7   0   6        7.17       19.51      2.71 o 
  -6   0   6     7759.45     7777.21     65.68 o 
  -5   0   6      486.26      604.32      7.46 o 
  -4   0   6        1.97        1.93      0.74 o 
  -3   0   6     3329.93     3367.22     31.95 o 
  -2   0   6     3851.49     4052.28     48.64 o 
  -1   0   6       54.03       77.96      1.86 o 
   0   0   6      516.23      563.33      7.58 o 
   1   0   6     2295.06     2348.19     25.46 o 
   2   0   6     1346.45     1449.55     12.97 o 
   3   0   6      360.00      330.74      4.61 o 
   4   0   6     3682.70     3964.54     34.88 o 
   5   0   6      245.90      261.89      4.70 o 
   6   0   6      338.43      345.25      5.41 o 
   7   0   6     1322.99     1414.02     16.17 o 
   8   0   6        0.89        3.32      2.17 o 
   9   0   6        7.25        6.54      2.22 o 
  10   0   6      290.37      281.20      9.00 o 
  11   0   6      970.67     1028.97     15.86 o 
  12   0   6        0.85        3.53      2.03 o 
  13   0   6       10.12        8.63      4.81 o 
  14   0   6       16.31        9.51      3.15 o 
  15   0   6       99.90      107.78      6.72 o 
  16   0   6       41.61       50.13      5.27 o 
 -19   1   6       13.33       16.38      4.22 o 
 -18   1   6        9.10        6.18      3.60 o 
 -17   1   6       58.88       60.36      5.75 o 
 -16   1   6      139.59      137.24      5.18 o 
 -15   1   6       41.30       45.28      3.17 o 
 -14   1   6       17.24       14.56      1.67 o 
 -13   1   6       16.37       12.61      1.46 o 
 -12   1   6      301.72      286.69      5.02 o 
 -11   1   6        0.89        0.09      0.73 o 
 -10   1   6      543.42      569.24      5.01 o 
  -9   1   6      722.93      697.11      5.63 o 
  -8   1   6      834.84      814.27      6.65 o 
  -7   1   6        1.07        2.25      0.75 o 
  -6   1   6      852.63      898.15      6.28 o 
  -5   1   6     4716.07     4823.80     30.46 o 
  -4   1   6     1740.76     1720.55     12.82 o 
  -3   1   6     8776.87     8988.61     64.55 o 
  -2   1   6      156.23      158.90      2.32 o 
  -1   1   6      169.99      161.93      2.15 o 
   0   1   6        9.17       16.87      1.10 o 
   1   1   6     1731.46     1877.88     14.07 o 
   2   1   6     1457.96     1407.56     10.50 o 
   3   1   6      874.78      765.75      5.64 o 
   4   1   6       39.63       68.73      1.34 o 
   5   1   6      216.39      266.11      2.94 o 
   6   1   6      538.07      574.97      5.10 o 
   7   1   6      349.69      377.88      4.43 o 
   8   1   6      440.02      418.10      4.68 o 
   9   1   6       10.47       14.25      1.16 o 
  10   1   6        0.31       -0.53      1.06 o 
  11   1   6        3.17        2.98      1.37 o 
  12   1   6        5.02        4.12      1.56 o 
  13   1   6        2.91        5.04      1.83 o 
  14   1   6        5.46        6.95      2.29 o 
  15   1   6        1.16        1.16      2.32 o 
  16   1   6       21.54       19.45      2.81 o 
 -19   2   6        4.19        0.62      2.96 o 
 -18   2   6        5.31        6.94      2.54 o 
 -17   2   6       88.79       93.55      4.85 o 
 -16   2   6       19.30       23.49      2.68 o 
 -15   2   6       58.67       67.23      2.88 o 
 -14   2   6       48.41       43.89      2.77 o 
 -13   2   6        7.44       14.21      1.57 o 
 -12   2   6       37.37       27.01      1.80 o 
 -11   2   6      171.16      182.67      3.74 o 
 -10   2   6      184.24      201.16      3.50 o 
  -9   2   6       65.83       64.28      2.21 o 
  -8   2   6     1652.33     1653.09     17.76 o 
  -7   2   6      858.79      940.41      7.67 o 
  -6   2   6     1110.94     1086.00      8.80 o 
  -5   2   6       21.76       18.86      1.11 o 
  -4   2   6     4876.90     5026.75     37.29 o 
  -3   2   6     1841.22     2189.67     16.06 o 
  -2   2   6      767.22      944.13      8.01 o 
  -1   2   6     1268.37     1300.45     10.18 o 
   0   2   6     1062.94     1115.05     24.51 o 
   1   2   6      330.96      318.35     11.89 o 
   2   2   6      244.55      230.91      4.43 o 
   3   2   6       51.58       62.81      1.35 o 
   4   2   6     4127.67     4187.79     28.05 o 
   5   2   6      551.36      510.82      5.82 o 
   6   2   6      262.27      230.54      3.31 o 
   7   2   6     1658.31     1570.87     13.27 o 
   8   2   6       83.96       68.81      2.41 o 
   9   2   6       25.22       20.52      1.68 o 
  10   2   6       18.45       25.20      1.90 o 
  11   2   6        4.41        2.05      1.24 o 
  12   2   6       22.96       27.14      2.19 o 
  13   2   6       17.49       16.60      2.11 o 
  14   2   6        4.88        2.55      2.25 o 
  15   2   6       15.11       13.90      3.65 o 
  16   2   6       60.07       70.16     10.21 o 
 -19   3   6        0.60       -1.02      3.10 o 
 -18   3   6        8.85       11.59      3.64 o 
 -17   3   6        1.01        1.88      2.33 o 
 -16   3   6      107.03      114.97      4.81 o 
 -15   3   6       34.69       34.11      2.72 o 
 -14   3   6       39.14       41.18      2.38 o 
 -13   3   6      301.50      286.94      5.62 o 
 -12   3   6      202.85      192.99      4.11 o 
 -11   3   6      190.89      223.74      5.30 o 
 -10   3   6        0.21        1.52      1.24 o 
  -9   3   6       75.61       86.35      3.10 o 
  -8   3   6      108.02      128.64      3.47 o 
  -7   3   6        0.00        0.51      0.78 o 
  -6   3   6     1074.78     1188.77     11.80 o 
  -5   3   6       65.53       90.38      2.28 o 
  -4   3   6        2.46        6.91      0.82 o 
  -3   3   6     1181.14     1387.30     12.48 o 
  -2   3   6    11253.77    12309.48     93.52 o 
  -1   3   6      193.70      189.69      2.98 o 
   0   3   6      739.48      751.66      8.42 o 
   1   3   6      469.72      537.63      7.19 o 
   2   3   6       61.10       66.61      1.77 o 
   3   3   6       22.67       22.18      1.71 o 
   4   3   6      267.39      261.49      4.30 o 
   5   3   6      202.92      215.19      3.81 o 
   6   3   6      241.82      230.58      4.94 o 
   7   3   6      241.15      222.52     10.58 o 
   8   3   6       33.22       18.39      2.59 o 
   9   3   6        1.58        0.11      1.51 o 
  10   3   6        6.73        8.49      2.03 o 
  11   3   6       38.17       33.63      3.10 o 
  12   3   6      210.60      227.79      6.86 o 
  13   3   6        0.69        1.95      2.48 o 
  14   3   6        9.16       14.64      3.74 o 
  15   3   6       61.32       69.89      8.69 o 
  16   3   6        0.04        4.97      3.49 o 
 -18   4   6       33.53       27.06      4.52 o 
 -17   4   6       16.33       20.35      3.90 o 
 -16   4   6      123.62      128.58      6.85 o 
 -15   4   6      141.96      147.99      5.29 o 
 -14   4   6       69.50       71.45      3.64 o 
 -13   4   6        9.72        9.44      1.80 o 
 -12   4   6       19.53       20.22      2.72 o 
 -11   4   6      599.67      552.27     11.02 o 
 -10   4   6      268.64      250.57      5.47 o 
  -9   4   6       82.95       74.54      3.78 o 
  -8   4   6       39.36       39.65      2.58 o 
  -7   4   6      111.11      126.03      3.37 o 
  -6   4   6       42.42       49.80      2.09 o 
  -5   4   6       33.03       34.60      1.57 o 
  -4   4   6       71.66       76.86      1.98 o 
  -3   4   6      506.80      517.78      6.94 o 
  -2   4   6      617.36      610.99      6.32 o 
  -1   4   6      329.34      337.43      5.86 o 
   0   4   6        8.51        3.90      1.12 o 
   1   4   6      124.24      129.77      6.56 o 
   2   4   6      543.05      586.14      9.73 o 
   3   4   6      742.76      758.42     13.35 o 
   4   4   6       94.93       69.43      3.66 o 
   5   4   6      224.99      232.77     13.29 o 
   6   4   6      177.84      163.45      4.81 o 
   7   4   6       78.59       88.59      5.95 o 
   8   4   6        2.83        2.42      1.67 o 
   9   4   6       43.30       41.18      3.61 o 
  10   4   6        0.39        2.50      2.09 o 
  11   4   6       44.91       47.23      4.33 o 
  12   4   6        1.44        1.48      2.70 o 
  13   4   6       88.20       94.91      6.84 o 
  14   4   6       60.21       63.50      6.15 o 
  15   4   6        0.51        1.13      3.30 o 
 -18   5   6        1.69        1.31      3.35 o 
 -17   5   6        6.59        5.47      3.31 o 
 -16   5   6        8.10        7.54      3.27 o 
 -15   5   6       32.16       32.68      5.11 o 
 -14   5   6      150.08      151.67      5.37 o 
 -13   5   6        2.38        5.76      1.75 o 
 -12   5   6        3.97        4.80      1.67 o 
 -11   5   6       16.13       11.98      1.82 o 
 -10   5   6       19.59       27.70      2.81 o 
  -9   5   6        0.35       -0.36      1.25 o 
  -8   5   6      113.89      106.41      3.74 o 
  -7   5   6      330.30      324.38      5.70 o 
  -6   5   6       68.42       68.46      2.54 o 
  -5   5   6       60.32       61.68      2.99 o 
  -4   5   6       97.39      123.99      3.53 o 
  -3   5   6       53.27       65.38      2.41 o 
  -2   5   6       21.69       25.26      1.56 o 
  -1   5   6     1113.14     1043.97     13.50 o 
   0   5   6      186.55      184.07      4.42 o 
   1   5   6       10.19        9.46      1.36 o 
   2   5   6      102.54       87.48     12.93 o 
   3   5   6     1523.68     1429.74     28.42 o 
   4   5   6      232.48      201.28      9.19 o 
   5   5   6      226.77      209.15      6.72 o 
   6   5   6        6.73        6.66      2.17 o 
   7   5   6      175.94      171.56      6.84 o 
   8   5   6       52.72       42.33      4.16 o 
   9   5   6       26.62       20.09      2.95 o 
  10   5   6      442.73      468.84     11.87 o 
  11   5   6        0.01        3.48      2.80 o 
  12   5   6       26.71       28.04      9.26 o 
  13   5   6       64.37       57.13      9.34 o 
  14   5   6       28.77       36.01      5.35 o 
 -17   6   6        0.79        2.74      3.27 o 
 -16   6   6       59.95       61.28      5.77 o 
 -15   6   6      114.64      110.69      6.75 o 
 -14   6   6       12.21        9.19      5.15 o 
 -13   6   6        0.61        0.29      2.40 o 
 -12   6   6      301.49      309.45      7.73 o 
 -11   6   6      208.31      211.62      6.15 o 
 -10   6   6      125.75      126.39      7.73 o 
  -9   6   6        0.23        1.11      1.66 o 
  -8   6   6       94.21      104.26      3.55 o 
  -7   6   6      658.69      624.88     12.13 o 
  -6   6   6       55.82       46.00      2.19 o 
  -5   6   6      145.74      133.84      3.24 o 
  -4   6   6        1.56        3.12      1.11 o 
  -3   6   6      174.03      157.17      4.89 o 
  -2   6   6      562.58      488.17     10.27 o 
  -1   6   6      406.77      357.20      6.85 o 
   0   6   6     1372.39     1300.07     21.32 o 
   1   6   6      180.09      137.05      7.25 o 
   2   6   6      444.10      394.61     14.87 o 
   3   6   6     1578.86     1520.59     31.07 o 
   4   6   6      199.12      179.09      9.22 o 
   5   6   6      624.82      590.01     12.49 o 
   6   6   6       65.75       48.59      4.09 o 
   7   6   6      139.52      140.91      6.50 o 
   8   6   6       32.36       32.57      4.11 o 
   9   6   6      132.67      115.88     12.19 o 
  10   6   6       52.69       28.49      6.13 o 
  11   6   6       34.96       35.18     10.84 o 
  12   6   6        0.01        1.29      3.49 o 
  13   6   6       14.76        7.87      3.91 o 
  14   6   6       86.23       86.02      7.40 o 
 -16   7   6       17.64       12.89      3.60 o 
 -15   7   6       44.16       58.90      5.67 o 
 -14   7   6       11.57        8.50      4.21 o 
 -13   7   6        5.66        4.10      3.71 o 
 -12   7   6        0.68       -1.47      4.74 o 
 -11   7   6        6.91        4.79      2.37 o 
 -10   7   6      527.36      563.81     10.99 o 
  -9   7   6        0.11        0.62      1.55 o 
  -8   7   6      141.05      124.78      3.98 o 
  -7   7   6       38.51       29.19      2.09 o 
  -6   7   6        4.47        1.81      1.42 o 
  -5   7   6       93.44      106.51      3.00 o 
  -4   7   6      516.08      486.28      7.87 o 
  -3   7   6       11.35       20.34      1.92 o 
  -2   7   6       93.12       90.88      3.82 o 
  -1   7   6       11.29       20.73      2.33 o 
   0   7   6      455.93      466.87     11.84 o 
   1   7   6      259.34      214.05      7.99 o 
   2   7   6      171.01      176.39     27.10 o 
   3   7   6        1.99       -0.34      2.22 o 
   4   7   6       18.88       14.33      4.05 o 
   5   7   6      197.46      199.63      7.09 o 
   6   7   6        0.03        1.21      1.90 o 
   7   7   6        1.30        2.46      2.26 o 
   8   7   6       13.03       10.05      3.46 o 
   9   7   6       68.86       65.86     12.39 o 
  10   7   6        5.50        5.81      4.24 o 
  11   7   6       33.87       34.35      7.44 o 
  12   7   6       17.86       22.36      6.86 o 
  13   7   6       12.47       13.72      5.66 o 
 -14   8   6       15.87       12.65      4.85 o 
 -13   8   6       50.40       57.97      6.94 o 
 -12   8   6        0.79        0.30      3.25 o 
 -11   8   6        0.68       -0.06      2.80 o 
 -10   8   6        3.50        3.90      6.39 o 
  -9   8   6      166.13      164.31      6.87 o 
  -8   8   6        0.60       -0.63      1.25 o 
  -7   8   6       19.22       18.42      1.87 o 
  -6   8   6      226.78      233.87      4.88 o 
  -5   8   6       17.10       15.94      3.11 o 
  -4   8   6        0.31        2.04      1.28 o 
  -3   8   6       28.51       27.27      2.44 o 
  -2   8   6        0.62        1.01      1.19 o 
  -1   8   6       80.67       76.80      7.00 o 
   0   8   6        2.54        1.59      2.62 o 
   1   8   6       82.43       83.82      5.89 o 
   2   8   6       77.31       71.68      5.77 o 
   3   8   6       54.47       43.65      6.03 o 
   4   8   6      117.22      109.39      5.39 o 
   5   8   6       48.13       51.30      4.23 o 
   6   8   6       26.58       21.58      3.87 o 
   7   8   6        0.84        1.41      2.60 o 
   8   8   6       12.44        8.38      3.98 o 
   9   8   6       32.61       28.06      6.02 o 
  10   8   6       15.68       15.24      5.35 o 
  11   8   6        1.58        1.16      4.66 o 
 -13   9   6       12.80       15.74      4.31 o 
 -12   9   6       55.68       64.07      7.68 o 
 -11   9   6        0.38       -0.51      2.97 o 
 -10   9   6       25.51       31.45      4.84 o 
  -9   9   6       32.98       41.15      4.74 o 
  -8   9   6      171.16      170.75     10.11 o 
  -7   9   6       76.47       88.53      4.27 o 
  -6   9   6       40.93       34.62      2.25 o 
  -5   9   6        6.45        3.47      1.26 o 
  -4   9   6      488.46      525.48      7.86 o 
  -3   9   6       34.17       40.12      3.65 o 
  -2   9   6       84.80       76.43     12.39 o 
  -1   9   6        0.99        3.29      2.67 o 
   0   9   6      189.24      182.29     10.44 o 
   1   9   6       94.98       98.47      8.50 o 
   4   9   6        1.59        1.79      2.39 o 
   5   9   6       39.51       40.54      4.55 o 
   6   9   6       21.68       23.09      4.66 o 
   7   9   6        7.04        9.80      4.14 o 
   8   9   6       27.11       21.31      5.24 o 
   9   9   6       22.97       24.93      5.87 o 
 -10  10   6       41.95       36.30      4.99 o 
  -9  10   6       82.37       98.46     10.47 o 
  -8  10   6       99.60      100.44      6.05 o 
  -7  10   6       11.31       11.96      2.76 o 
  -6  10   6      188.75      201.33      6.64 o 
  -5  10   6      216.06      228.82      6.00 o 
  -4  10   6       42.09       45.95      3.65 o 
  -3  10   6       29.10       46.03      8.80 o 
   3  10   6      108.94      116.83      6.75 o 
   4  10   6       44.06       53.42      5.29 o 
   5  10   6       30.65       37.13      5.18 o 
   6  10   6       37.55       44.94      5.71 o 
   7  10   6       34.65       32.10      5.66 o 
  -2  11   6       29.78       34.24      8.38 o 
   2  11   6        6.82        5.87      2.82 o 
   3  11   6        0.06        3.72      2.82 o 
   4  11   6       13.81       13.14      3.51 o 
 -19   1   7       12.53       18.72      6.21 o 
 -18   1   7       10.61       11.96      6.21 o 
 -17   1   7        0.20        1.14      2.15 o 
 -16   1   7       71.79       75.83      3.90 o 
 -15   1   7        5.81        4.53      1.64 o 
 -14   1   7      131.98      132.40      3.48 o 
 -13   1   7       16.12       14.31      1.57 o 
 -12   1   7       90.99      100.63      3.00 o 
 -11   1   7      948.22      928.40      8.20 o 
 -10   1   7        8.50        4.61      0.77 o 
  -9   1   7       35.88       30.09      1.08 o 
  -8   1   7     3036.73     2890.86     17.62 o 
  -7   1   7       67.56       76.99      1.42 o 
  -6   1   7      930.77      992.55      6.62 o 
  -5   1   7       22.93       44.15      1.10 o 
  -4   1   7     2689.30     2879.70     19.16 o 
  -3   1   7     1287.21     1339.34     10.03 o 
  -2   1   7     2034.15     2176.93     15.25 o 
  -1   1   7       10.81       20.29      0.66 o 
   0   1   7      411.97      467.92      3.86 o 
   1   1   7     1867.53     1925.37     11.86 o 
   2   1   7        0.47        3.44      1.12 o 
   3   1   7     1114.72     1125.84      7.50 o 
   4   1   7      874.63      911.97      6.64 o 
   5   1   7        0.07        0.10      0.54 o 
   6   1   7        2.85        0.10      0.82 o 
   7   1   7      497.44      504.62      5.16 o 
   8   1   7        0.04        0.30      0.72 o 
   9   1   7      684.01      662.85      7.20 o 
  10   1   7       44.32       45.34      2.35 o 
  11   1   7       18.26       14.63      1.91 o 
  12   1   7       65.36       68.20      3.39 o 
  13   1   7      127.51      124.37      4.46 o 
  14   1   7        3.06        4.36      1.95 o 
  15   1   7        2.09        4.82      2.20 o 
  16   1   7        6.25        7.95      2.44 o 
 -19   2   7       55.36       49.73      5.00 o 
 -18   2   7       87.90       89.60      4.88 o 
 -17   2   7       70.84       78.06     11.70 o 
 -16   2   7        0.04        3.38      1.70 o 
 -15   2   7      180.25      179.32      5.91 o 
 -14   2   7      172.38      155.52      3.78 o 
 -13   2   7      111.67      105.96      3.09 o 
 -12   2   7      217.39      191.57      4.74 o 
 -11   2   7       53.87       35.86      1.93 o 
 -10   2   7       21.35        9.30      1.29 o 
  -9   2   7       53.43       60.80      2.02 o 
  -8   2   7      451.18      436.25      5.08 o 
  -7   2   7     1313.13     1443.53     12.15 o 
  -6   2   7        1.54        5.77      0.75 o 
  -5   2   7      144.62      109.25      2.47 o 
  -4   2   7      555.22      626.52      6.63 o 
  -3   2   7        4.99        0.12      0.42 o 
  -2   2   7     6052.49     6517.83     48.96 o 
  -1   2   7     1811.84     2043.80     16.73 o 
   0   2   7     1185.40     1260.11     19.82 o 
   1   2   7      133.46      142.02      4.79 o 
   2   2   7       53.26       53.45      5.97 o 
   3   2   7       58.22       42.58      1.38 o 
   4   2   7      164.76      168.91      2.60 o 
   5   2   7      290.11      302.27      4.35 o 
   6   2   7      771.56      742.41      7.40 o 
   7   2   7      831.01      804.18      8.79 o 
   8   2   7      343.28      305.79      4.95 o 
   9   2   7       89.62       84.34      2.79 o 
  10   2   7       38.05       35.34      2.13 o 
  11   2   7       56.63       59.44      2.71 o 
  12   2   7       59.05       58.57      2.98 o 
  13   2   7        0.60        0.88      1.62 o 
  14   2   7        1.25        2.91      2.67 o 
  15   2   7        8.96       10.85      7.07 o 
  16   2   7       63.49       87.06      6.81 o 
 -19   3   7       71.70       82.37      9.59 o 
 -18   3   7        0.09        0.40      3.01 o 
 -17   3   7       18.83       20.33      2.79 o 
 -16   3   7        0.00        1.78      1.81 o 
 -15   3   7       49.97       51.40      4.56 o 
 -14   3   7       32.16       35.70      2.76 o 
 -13   3   7       23.05       30.90      2.52 o 
 -12   3   7       30.77       24.52      2.38 o 
 -11   3   7      202.63      184.74      4.78 o 
 -10   3   7       11.80        9.09      2.21 o 
  -9   3   7      244.36      268.10      5.32 o 
  -8   3   7        0.86        0.48      0.64 o 
  -7   3   7        1.59        3.85      1.03 o 
  -6   3   7      417.69      446.72      5.96 o 
  -5   3   7     1119.05     1108.02     10.94 o 
  -4   3   7      673.00      638.86      8.01 o 
  -3   3   7     2162.80     2399.86     18.62 o 
  -2   3   7     1953.46     2131.01     18.35 o 
  -1   3   7      185.95      231.15      4.33 o 
   0   3   7     2492.58     2485.59     36.00 o 
   1   3   7      935.01      989.49     27.75 o 
   2   3   7       20.37       15.99      1.24 o 
   3   3   7       54.86       55.83      2.71 o 
   4   3   7      254.76      300.47      5.01 o 
   5   3   7        2.27        1.96      1.03 o 
   6   3   7      191.02      180.07      5.59 o 
   7   3   7      120.66      137.05      5.10 o 
   8   3   7      260.07      275.23      6.42 o 
   9   3   7       37.86       37.77      4.20 o 
  10   3   7        0.23       -1.13      1.66 o 
  11   3   7        9.99       10.31      2.30 o 
  12   3   7       14.53       13.21      3.54 o 
  13   3   7       10.12        7.57      2.94 o 
  14   3   7        0.35       -1.13      2.85 o 
  15   3   7        0.53        3.78      3.35 o 
 -18   4   7       15.09       14.93      3.87 o 
 -17   4   7        0.19        0.63      2.60 o 
 -16   4   7        3.06        4.85      2.36 o 
 -15   4   7       17.30       27.09      3.35 o 
 -14   4   7       52.30       55.83      3.61 o 
 -13   4   7      109.96      107.40      4.07 o 
 -12   4   7       20.92       31.01      2.67 o 
 -11   4   7      148.45      135.16      4.29 o 
 -10   4   7       59.29       43.22      2.62 o 
  -9   4   7      148.33      186.98      4.54 o 
  -8   4   7        7.20        9.12      1.76 o 
  -7   4   7        7.81       14.17      1.50 o 
  -6   4   7     1253.72     1212.85     12.59 o 
  -5   4   7        0.04        1.31      0.69 o 
  -4   4   7      275.46      294.02      4.17 o 
  -3   4   7      297.53      344.50      4.96 o 
  -2   4   7     2398.28     2566.05     20.85 o 
  -1   4   7     3497.17     3630.92     33.64 o 
   0   4   7      112.42      128.86      3.29 o 
   1   4   7      220.43      246.58      5.77 o 
   2   4   7       93.67       66.04      7.27 o 
   3   4   7       30.25       19.48      4.76 o 
   4   4   7      711.07      664.24     16.99 o 
   5   4   7      434.51      418.39      7.80 o 
   6   4   7      274.59      263.10      6.88 o 
   7   4   7       43.69       44.35      3.45 o 
   8   4   7        8.88        7.76      2.27 o 
   9   4   7        3.60        4.10      2.18 o 
  10   4   7      270.00      276.52     10.14 o 
  11   4   7       12.75       10.92      2.83 o 
  12   4   7       23.22       30.50      4.92 o 
  13   4   7        0.10        1.64      4.95 o 
  14   4   7       27.33       31.17      6.54 o 
  15   4   7       67.55       68.72      6.29 o 
 -18   5   7        7.95        4.22      3.31 o 
 -17   5   7        4.47        2.70      3.06 o 
 -16   5   7       49.20       36.31      5.01 o 
 -15   5   7        1.79       -0.40      2.56 o 
 -14   5   7       42.13       49.55      5.65 o 
 -13   5   7       88.26       85.92      4.18 o 
 -12   5   7      160.27      163.66      4.78 o 
 -11   5   7      137.62      118.95      4.20 o 
 -10   5   7      285.12      275.26      7.35 o 
  -9   5   7       23.33       22.26      2.07 o 
  -8   5   7      105.89       97.85      3.33 o 
  -7   5   7      307.12      275.84      5.26 o 
  -6   5   7      549.00      514.09     11.68 o 
  -5   5   7      195.73      195.71      3.76 o 
  -4   5   7       85.57       79.57      3.09 o 
  -3   5   7      308.26      287.72      4.55 o 
  -2   5   7      213.37      206.38      3.77 o 
  -1   5   7        0.08        0.33      0.94 o 
   0   5   7      256.53      285.70      5.60 o 
   1   5   7      177.73      178.41     11.89 o 
   2   5   7      167.91      187.33      8.39 o 
   3   5   7      671.32      634.47     19.35 o 
   4   5   7       26.22       40.67      5.03 o 
   5   5   7      620.54      599.19     12.49 o 
   6   5   7       15.78        9.59      3.08 o 
   7   5   7       14.53       12.10      2.69 o 
   8   5   7       73.20       66.78      7.48 o 
   9   5   7       34.41       36.44      3.76 o 
  10   5   7       74.61       98.68     11.80 o 
  11   5   7        6.68       -0.20      2.56 o 
  12   5   7       18.29       20.42      6.47 o 
  13   5   7        0.32        1.07      3.23 o 
  14   5   7        1.53       -2.35      3.98 o 
 -17   6   7        0.87        2.37      3.09 o 
 -16   6   7      100.82      107.37      6.96 o 
 -15   6   7       72.56       89.97      6.27 o 
 -14   6   7      130.22      138.51      9.28 o 
 -13   6   7        9.96       13.53      2.37 o 
 -12   6   7        0.00        1.26      1.70 o 
 -11   6   7       40.57       48.68      3.67 o 
 -10   6   7        0.00        0.40      2.16 o 
  -9   6   7       37.97       36.72      2.53 o 
  -8   6   7      141.75      149.57      5.20 o 
  -7   6   7      240.91      245.78      5.10 o 
  -6   6   7      448.32      397.40      7.42 o 
  -5   6   7      113.04      113.77      3.15 o 
  -4   6   7      183.82      198.73      4.78 o 
  -3   6   7      136.34      146.01      3.51 o 
  -2   6   7        0.01        0.52      1.07 o 
  -1   6   7       51.11       52.84      3.26 o 
   0   6   7        5.25        8.22      3.77 o 
   1   6   7        0.65        8.54      4.14 o 
   2   6   7       29.75       29.04      4.87 o 
   3   6   7      185.61      208.26      9.91 o 
   4   6   7      631.63      627.67     18.33 o 
   5   6   7       28.19       23.64      3.12 o 
   6   6   7       28.11       18.66      3.06 o 
   7   6   7       10.13        7.05      2.60 o 
   8   6   7       34.95       26.87      6.65 o 
   9   6   7       25.53       14.04      5.24 o 
  10   6   7        0.61        1.26      2.73 o 
  11   6   7       70.07       93.58      6.78 o 
  12   6   7        1.56        2.53      3.27 o 
  13   6   7        0.01       -1.30      3.47 o 
 -16   7   7       10.35       16.22      3.86 o 
 -15   7   7       12.62       10.90      4.08 o 
 -14   7   7        9.92       14.74      7.01 o 
 -13   7   7        3.02        1.42      3.15 o 
 -12   7   7       14.10       16.97      4.05 o 
 -11   7   7       71.35       83.46      4.93 o 
 -10   7   7      443.19      489.94     11.67 o 
  -9   7   7       62.08       72.62      4.06 o 
  -8   7   7        1.97       -0.20      1.26 o 
  -7   7   7       19.34       17.76      1.83 o 
  -6   7   7        1.98        3.02      1.13 o 
  -5   7   7       54.12       51.37      2.34 o 
  -4   7   7       32.16       25.72      3.29 o 
  -3   7   7       77.42       67.19      3.58 o 
  -2   7   7       21.47       24.15      2.54 o 
  -1   7   7        2.99        3.98      2.68 o 
   0   7   7     1382.19     1270.54     31.79 o 
   1   7   7      931.48      901.07     22.94 o 
   2   7   7      142.03      133.85     12.83 o 
   3   7   7       29.40       17.91      4.10 o 
   4   7   7      335.21      321.17     16.13 o 
   5   7   7        7.67        3.89      2.18 o 
   6   7   7       14.96       13.72      4.71 o 
   7   7   7        3.85        3.08      3.51 o 
   8   7   7        2.11        2.30      3.30 o 
   9   7   7        0.21       -0.89      3.62 o 
  10   7   7       95.40       92.64      9.74 o 
  11   7   7      103.35       91.38     10.42 o 
  12   7   7       31.97       39.25      5.41 o 
 -14   8   7        0.00       -1.54      3.62 o 
 -13   8   7       29.01       19.37      5.02 o 
 -12   8   7      127.09      151.99      9.15 o 
 -11   8   7       22.07       22.60      4.35 o 
 -10   8   7      122.09      122.87     30.27 o 
  -9   8   7      117.90      124.36      6.30 o 
  -8   8   7       36.28       39.16      2.66 o 
  -7   8   7        3.03        2.60      1.45 o 
  -6   8   7      124.15      113.90      6.15 o 
  -5   8   7      123.74      120.72      5.89 o 
  -4   8   7        2.51        2.96      1.60 o 
  -3   8   7        8.33        8.35      1.89 o 
  -2   8   7        4.79        2.21      1.62 o 
  -1   8   7        0.01        2.92      3.19 o 
   0   8   7      281.81      293.37     25.74 o 
   1   8   7      147.19      143.69      9.57 o 
   2   8   7       44.29       60.86      7.16 o 
   3   8   7       20.05       23.51      6.91 o 
   4   8   7        0.47        0.23      2.08 o 
   5   8   7      140.78      139.87      8.48 o 
   6   8   7        0.13        1.26      3.08 o 
   7   8   7        4.19        5.71      3.88 o 
   8   8   7        0.64       -1.10      3.62 o 
   9   8   7       49.34       57.13      7.60 o 
  10   8   7       23.57       29.59      6.65 o 
  11   8   7        9.60        6.86      5.13 o 
 -13   9   7       34.38       37.90      8.27 o 
 -12   9   7        8.89        5.04      3.75 o 
 -11   9   7       46.61       55.27      6.05 o 
 -10   9   7      124.90      130.92      7.87 o 
  -9   9   7      100.05      108.10     20.37 o 
  -8   9   7        0.03        1.10      1.69 o 
  -7   9   7       14.78       13.58      1.90 o 
  -6   9   7      148.61      160.70      4.32 o 
  -5   9   7       67.06       70.79      4.65 o 
  -4   9   7       10.73       11.19      1.70 o 
  -3   9   7        8.59        4.92      2.27 o 
  -2   9   7       68.02       58.97     16.11 o 
  -1   9   7       63.96       76.56      7.61 o 
   0   9   7        1.70        6.74      3.56 o 
   4   9   7        0.00       -1.52      2.62 o 
   5   9   7      134.24      158.67      9.16 o 
   6   9   7        0.04       -0.94      3.15 o 
   7   9   7       39.87       37.86      6.28 o 
   8   9   7      146.01      160.51     10.99 o 
   9   9   7       63.11       51.43      7.60 o 
 -10  10   7        5.09        3.11      3.34 o 
  -9  10   7       66.56       80.43      6.02 o 
  -8  10   7        2.83        3.42      2.81 o 
  -7  10   7       12.67       15.69      1.95 o 
  -6  10   7      101.41      108.75      4.35 o 
  -5  10   7      260.92      265.51      6.34 o 
  -4  10   7       18.60       19.86      2.13 o 
  -3  10   7        0.24        0.79      1.93 o 
   3  10   7        0.29        6.23      3.30 o 
   4  10   7       20.81       29.79      4.66 o 
   5  10   7       43.09       48.49      5.81 o 
   6  10   7       67.34       76.03      7.12 o 
   7  10   7       16.85       18.02      5.13 o 
  -6  11   7       54.33       58.34      4.92 o 
  -5  11   7       73.51       74.89      5.29 o 
  -4  11   7       59.40       56.04      4.45 o 
  -3  11   7        2.66        4.30      2.46 o 
  -2  11   7       17.26       25.29      6.75 o 
   2  11   7       27.21       27.13      3.98 o 
   3  11   7       39.33       49.86      5.02 o 
 -20   0   8      140.19      134.01     11.94 o 
 -19   0   8        0.47        2.51      4.76 o 
 -18   0   8       12.33       11.73      5.13 o 
 -17   0   8        3.10       -1.10      3.77 o 
 -16   0   8       93.25       74.28      6.25 o 
 -15   0   8      209.06      235.44      6.48 o 
 -14   0   8       42.87       46.42      3.26 o 
 -13   0   8        3.34        0.46      1.34 o 
 -12   0   8      787.61      743.52     11.03 o 
 -11   0   8       39.14       58.78      2.79 o 
 -10   0   8     1143.56     1200.88     12.56 o 
  -9   0   8      299.58      339.31      5.23 o 
  -8   0   8       15.03        9.94      1.18 o 
  -7   0   8      634.51      677.09      8.00 o 
  -6   0   8     1276.81     1399.72     13.79 o 
  -5   0   8     1080.79     1126.61     10.22 o 
  -4   0   8      999.42     1030.41      9.31 o 
  -3   0   8     6831.80     7708.76     56.36 o 
  -2   0   8     4430.27     4750.62     39.33 o 
  -1   0   8      303.95      276.10      3.06 o 
   0   0   8     2950.34     2866.93     21.97 o 
   1   0   8     1097.53     1197.08     11.27 o 
   2   0   8     3018.52     3135.61     26.44 o 
   3   0   8     7248.32     7811.56     59.03 o 
   4   0   8        3.17        7.94      1.13 o 
   5   0   8      481.04      454.77      5.74 o 
   6   0   8       36.13       30.54      1.63 o 
   7   0   8      213.97      240.17      4.34 o 
   8   0   8      179.27      202.27      4.79 o 
   9   0   8      145.77      127.60      4.03 o 
  10   0   8        6.06        0.33      2.03 o 
  11   0   8      159.45      169.61      5.27 o 
  12   0   8       27.62       22.78      4.22 o 
  13   0   8      119.38       94.88     12.91 o 
  14   0   8      107.40      109.14      6.62 o 
  15   0   8       22.33       17.37      3.89 o 
 -20   1   8       34.69       41.03      5.38 o 
 -19   1   8       28.48       34.26      4.92 o 
 -18   1   8       11.44        9.56      3.56 o 
 -17   1   8       30.98       31.76      3.67 o 
 -16   1   8      160.26      166.15      5.34 o 
 -15   1   8        4.52        2.80      1.43 o 
 -14   1   8      544.32      510.28      8.04 o 
 -13   1   8      525.07      561.93      7.56 o 
 -12   1   8      375.54      415.63      6.09 o 
 -11   1   8      140.90      149.30      2.50 o 
 -10   1   8      386.33      371.82      3.86 o 
  -9   1   8       12.55        8.86      0.77 o 
  -8   1   8      669.39      674.15      5.48 o 
  -7   1   8     1743.65     1788.47     10.61 o 
  -6   1   8       12.40       14.04      0.68 o 
  -5   1   8       32.33       42.75      0.98 o 
  -4   1   8      604.91      721.15      4.99 o 
  -3   1   8     2452.30     2782.91     19.29 o 
  -2   1   8      679.04      652.03      4.47 o 
  -1   1   8      171.83      187.85      1.93 o 
   0   1   8       57.12       57.73      0.94 o 
   1   1   8     1128.79     1238.25      7.73 o 
   2   1   8      405.49      430.96      3.75 o 
   3   1   8      233.60      238.92      2.59 o 
   4   1   8       15.90       15.33      0.82 o 
   5   1   8       95.00      125.66      2.07 o 
   6   1   8       35.32       23.43      1.16 o 
   7   1   8        6.06        5.53      0.87 o 
   8   1   8      191.61      178.77      3.29 o 
   9   1   8       11.09       11.55      1.27 o 
  10   1   8        4.26        3.06      1.38 o 
  11   1   8      134.94      141.99      5.25 o 
  12   1   8        2.47       -0.12      1.62 o 
  13   1   8        1.45        2.30      1.63 o 
  14   1   8        5.40        1.71      1.70 o 
  15   1   8        1.44        4.42      2.20 o 
 -19   2   8        0.01        4.88      2.83 o 
 -18   2   8        2.43        3.38      2.41 o 
 -17   2   8       95.28       92.70      7.35 o 
 -16   2   8       14.63       11.94      2.53 o 
 -15   2   8      288.02      283.54      6.12 o 
 -14   2   8       19.04       20.01      1.99 o 
 -13   2   8       12.67       14.81      1.70 o 
 -12   2   8      189.18      162.79      3.74 o 
 -11   2   8        5.07        2.24      1.01 o 
 -10   2   8      454.69      426.90      5.53 o 
  -9   2   8        0.73        0.77      0.79 o 
  -8   2   8       55.95       56.28      1.80 o 
  -7   2   8      754.47      800.67     12.35 o 
  -6   2   8       28.98       28.50      1.22 o 
  -5   2   8     2900.79     3168.35     20.81 o 
  -4   2   8      767.15      761.39      6.34 o 
  -3   2   8      561.28      628.81      6.06 o 
  -2   2   8      305.29      358.85      3.69 o 
  -1   2   8     3882.86     4108.74     32.10 o 
   0   2   8      591.14      647.60     12.18 o 
   1   2   8       34.13       38.53      1.93 o 
   2   2   8      258.87      241.69      3.10 o 
   3   2   8     1083.86     1127.44     10.04 o 
   4   2   8      208.57      204.85      2.97 o 
   5   2   8      555.61      513.58      5.58 o 
   6   2   8      320.78      335.19      4.89 o 
   7   2   8        8.95        3.23      1.13 o 
   8   2   8        1.13        2.53      1.08 o 
   9   2   8      113.85      119.82      3.32 o 
  10   2   8        9.74        8.36      1.51 o 
  11   2   8       41.25       49.33      2.57 o 
  12   2   8      155.89      155.97      4.47 o 
  13   2   8       61.67       78.52      4.42 o 
  14   2   8        6.75        1.78      2.95 o 
  15   2   8       17.92       17.93      3.93 o 
 -19   3   8        5.71        8.52      4.87 o 
 -18   3   8       85.82       79.76      6.13 o 
 -17   3   8       19.68       22.45      3.04 o 
 -16   3   8       12.02        8.44      2.23 o 
 -15   3   8        1.89        1.36      1.43 o 
 -14   3   8        0.00        0.00      1.34 o 
 -13   3   8       14.99       10.35      1.87 o 
 -12   3   8      155.96      137.09      4.38 o 
 -11   3   8        2.39        2.08      1.44 o 
 -10   3   8      135.42      118.39      4.47 o 
  -9   3   8     1032.06     1040.38     11.17 o 
  -8   3   8      589.38      515.44      5.77 o 
  -7   3   8       11.39       21.71      1.41 o 
  -6   3   8      832.49      878.49      8.55 o 
  -5   3   8      199.18      238.22      3.96 o 
  -4   3   8        2.38       15.12      1.37 o 
  -3   3   8       17.56       18.59      1.06 o 
  -2   3   8        6.76        7.85      0.94 o 
  -1   3   8      258.57      281.34      4.92 o 
   0   3   8     1211.14     1265.57     33.10 o 
   1   3   8     1310.09     1339.68     34.98 o 
   2   3   8      756.98      716.03     23.09 o 
   3   3   8      514.24      531.87     11.30 o 
   4   3   8      165.86      178.70      6.32 o 
   5   3   8      450.14      465.02     13.92 o 
   6   3   8      779.34      764.98     12.99 o 
   7   3   8       25.45       25.12      2.41 o 
   8   3   8       86.36       84.94      4.48 o 
   9   3   8       56.20       66.63      3.95 o 
  10   3   8      262.92      282.59      7.23 o 
  11   3   8       15.38       15.05      2.65 o 
  12   3   8      205.44      230.20      8.79 o 
  13   3   8       38.67       36.21     11.58 o 
  14   3   8       11.88       11.15      3.63 o 
  15   3   8       11.96       13.52      3.95 o 
 -19   4   8       21.08       20.11      5.66 o 
 -18   4   8       25.15       17.39      3.90 o 
 -17   4   8        6.81       11.57      2.85 o 
 -16   4   8       60.58       57.45      5.24 o 
 -15   4   8       11.46       14.16      2.29 o 
 -14   4   8      209.55      204.44      5.55 o 
 -13   4   8      729.39      698.93     11.09 o 
 -12   4   8      289.86      284.01      6.47 o 
 -11   4   8       45.42       43.50      3.12 o 
 -10   4   8      175.70      142.24      4.17 o 
  -9   4   8     1742.01     1729.16     16.49 o 
  -8   4   8      108.13       98.61      2.89 o 
  -7   4   8      387.67      381.82      6.28 o 
  -6   4   8      182.23      190.86      3.80 o 
  -5   4   8      347.26      362.70      5.28 o 
  -4   4   8      373.94      392.59      5.10 o 
  -3   4   8       34.57       33.14      1.58 o 
  -2   4   8      716.88      756.58      8.34 o 
  -1   4   8      496.54      581.32      7.59 o 
   0   4   8        6.45        4.99      1.45 o 
   1   4   8     1750.37     1795.12     45.72 o 
   2   4   8       17.52        8.22      3.93 o 
   3   4   8      314.97      264.83     14.35 o 
   4   4   8       29.81       30.64      6.34 o 
   5   4   8       73.45       83.79      4.34 o 
   6   4   8       64.62       71.77      3.99 o 
   7   4   8       39.59       40.84      3.45 o 
   8   4   8       24.77       23.05      2.99 o 
   9   4   8        5.13        7.38      2.49 o 
  10   4   8       67.83       81.78      5.24 o 
  11   4   8        1.99        2.50      3.93 o 
  12   4   8       51.78       65.18      9.82 o 
  13   4   8       11.00       10.85      3.74 o 
  14   4   8        0.41        2.72      3.40 o 
 -18   5   8       18.88       21.50      4.37 o 
 -17   5   8        0.07        0.27      2.82 o 
 -16   5   8       26.91       41.52      4.77 o 
 -15   5   8       10.03       17.52      3.02 o 
 -14   5   8       31.41       31.59      3.05 o 
 -13   5   8        9.44        7.21      1.76 o 
 -12   5   8       25.74       31.41      3.01 o 
 -11   5   8        0.83        0.25      1.43 o 
 -10   5   8        2.36       -0.12      2.01 o 
  -9   5   8        1.45        0.98      1.84 o 
  -8   5   8       59.36       74.34      4.35 o 
  -7   5   8      619.64      597.59      8.48 o 
  -6   5   8     2015.72     1918.05     19.24 o 
  -5   5   8       72.29       56.55      2.94 o 
  -4   5   8        8.42        5.88      0.94 o 
  -3   5   8      374.68      393.42      5.68 o 
  -2   5   8      115.08      113.99      3.65 o 
  -1   5   8       52.83       38.72      2.97 o 
   0   5   8        8.93        4.90      2.29 o 
   1   5   8        2.64        7.12      3.77 o 
   2   5   8      135.75      153.96     11.41 o 
   3   5   8       24.70       32.05      6.54 o 
   4   5   8        3.74        9.48      4.50 o 
   5   5   8      122.20      133.47     11.86 o 
   6   5   8       78.11       69.60      5.52 o 
   7   5   8        0.26        1.61      2.54 o 
   8   5   8      198.37      196.81      6.99 o 
   9   5   8        6.57        9.12      2.61 o 
  10   5   8        0.01        0.46      2.72 o 
  11   5   8       42.12       28.68      4.59 o 
  12   5   8       50.85       43.71      7.14 o 
  13   5   8       21.20       17.20      4.43 o 
  14   5   8        1.43        5.27      3.92 o 
 -17   6   8        0.02        2.99      3.11 o 
 -16   6   8        0.18       -0.36      2.69 o 
 -15   6   8        6.14        4.82      2.97 o 
 -14   6   8       19.40       13.70      4.37 o 
 -13   6   8        8.05        9.87      2.27 o 
 -12   6   8       93.65       95.40      4.69 o 
 -11   6   8        0.20       -0.22      1.80 o 
 -10   6   8      225.69      222.65      6.98 o 
  -9   6   8      469.70      397.91      7.34 o 
  -8   6   8       29.45       25.22      2.12 o 
  -7   6   8      246.21      236.74      5.05 o 
  -6   6   8      472.89      461.76      7.17 o 
  -5   6   8      371.49      349.16      6.60 o 
  -4   6   8       12.59       11.43      1.14 o 
  -3   6   8       28.06       27.74      2.97 o 
  -2   6   8       24.17       27.49      2.62 o 
  -1   6   8        6.02       -1.60      1.78 o 
   0   6   8      260.53      226.91     10.19 o 
   1   6   8      253.74      244.14     15.18 o 
   2   6   8      238.55      223.87     14.92 o 
   3   6   8      117.22      107.88     11.36 o 
   4   6   8      330.92      320.50     19.01 o 
   5   6   8      504.09      460.53     20.89 o 
   6   6   8      352.84      361.11     12.01 o 
   7   6   8       47.87       45.12      5.31 o 
   8   6   8       15.52       10.88      3.56 o 
   9   6   8      252.54      269.95     14.56 o 
  10   6   8       23.36       16.31      3.77 o 
  11   6   8        3.98        0.56      3.16 o 
  12   6   8       10.70       10.97      3.77 o 
  13   6   8       34.82       27.57      5.12 o 
 -16   7   8        7.49        6.81      3.38 o 
 -15   7   8       59.28       62.49      5.63 o 
 -14   7   8        9.56        6.98      8.38 o 
 -13   7   8        5.77        4.04      3.52 o 
 -12   7   8       46.61       42.18      4.92 o 
 -11   7   8       15.75       15.72      2.57 o 
 -10   7   8      251.35      268.83      8.30 o 
  -9   7   8       44.93       44.75      4.18 o 
  -8   7   8      157.68      150.22      4.36 o 
  -7   7   8        4.69        3.41      2.10 o 
  -6   7   8        4.81        3.79      1.28 o 
  -5   7   8       62.27       59.83      4.01 o 
  -4   7   8        3.95        2.72      1.18 o 
  -3   7   8        4.93        0.61      1.41 o 
  -2   7   8       10.35        9.38      1.99 o 
  -1   7   8      296.62      264.10     13.91 o 
   0   7   8       74.79       97.55     10.47 o 
   1   7   8        2.92        4.81      2.92 o 
   2   7   8      135.05      125.06     12.62 o 
   3   7   8      105.37       81.74     11.05 o 
   4   7   8       17.20       19.90      6.81 o 
   5   7   8       81.35       66.43      8.14 o 
   6   7   8      160.66      143.44     10.73 o 
   7   7   8       11.76        9.16      4.24 o 
   8   7   8       40.59       33.72      6.23 o 
   9   7   8      113.34       88.29      9.16 o 
  10   7   8       16.14        7.65      5.02 o 
  11   7   8        3.94        7.07      5.29 o 
  12   7   8        2.38        5.63      3.88 o 
 -14   8   8       21.51       20.78      5.28 o 
 -13   8   8        8.35        7.95      3.85 o 
 -12   8   8        0.48       -0.69      3.14 o 
 -11   8   8      287.89      292.02     11.61 o 
 -10   8   8       54.41       65.53      4.22 o 
  -9   8   8      220.06      225.32      6.16 o 
  -8   8   8       80.10       86.50      3.85 o 
  -7   8   8        6.80        9.75      2.01 o 
  -6   8   8        7.18        6.43      1.55 o 
  -5   8   8       33.44       32.40      2.00 o 
  -4   8   8      163.87      176.47      4.48 o 
  -3   8   8        2.60        1.93      2.00 o 
  -2   8   8      109.38       92.46      7.71 o 
  -1   8   8      177.03      183.43     10.10 o 
   0   8   8       32.27       29.63      5.35 o 
   1   8   8       17.90       18.63      4.47 o 
   2   8   8      140.70      161.11     12.26 o 
   3   8   8       39.03       50.90      9.69 o 
   4   8   8       41.29       61.90      5.97 o 
   5   8   8        4.01        3.67      3.25 o 
   6   8   8       32.45       29.22      5.35 o 
   7   8   8        4.70        3.98      3.88 o 
   8   8   8        9.37        6.54      4.19 o 
   9   8   8        2.30        3.20      4.45 o 
  10   8   8        1.28       -2.56      4.19 o 
 -13   9   8        4.59        4.67      3.52 o 
 -12   9   8       13.37       13.02      4.30 o 
 -11   9   8        1.05        1.65      3.21 o 
 -10   9   8       61.28       58.79      5.83 o 
  -9   9   8       38.48       34.54      5.02 o 
  -8   9   8        0.74       -0.85      1.62 o 
  -7   9   8       32.39       26.07      3.04 o 
  -6   9   8      286.92      314.93      6.13 o 
  -5   9   8       36.35       38.42      3.23 o 
  -4   9   8        0.67        1.26      1.28 o 
  -3   9   8        6.83        1.93      2.98 o 
  -2   9   8      130.15      135.52      9.52 o 
  -1   9   8      376.08      401.35     23.09 o 
   4   9   8      105.04      122.18      8.12 o 
   5   9   8      105.09       98.61      7.70 o 
   6   9   8        0.18       -1.31      3.30 o 
   7   9   8       24.21       19.90      5.24 o 
   8   9   8        0.00       -1.10      4.09 o 
 -10  10   8      171.75      205.89     22.99 o 
  -9  10   8       51.12       68.03      5.66 o 
  -8  10   8      123.27      121.51      5.15 o 
  -7  10   8      226.02      252.83      7.18 o 
  -6  10   8       26.72       26.29      2.61 o 
  -5  10   8        6.01        9.24      1.92 o 
  -4  10   8      138.81      140.46     18.17 o 
  -3  10   8      149.62      169.27      7.00 o 
   3  10   8       42.08       50.69      5.50 o 
   4  10   8       18.32       26.40      4.81 o 
   5  10   8        1.45       -0.57      3.41 o 
   6  10   8       30.43       21.31      5.08 o 
  -6  11   8       95.65      119.29      6.86 o 
  -5  11   8       60.46       72.90      5.45 o 
  -4  11   8       44.08       51.86     10.11 o 
  -3  11   8        0.12        3.67      2.33 o 
  -2  11   8       69.25       82.67      5.52 o 
   2  11   8       17.81       22.68      4.14 o 
 -20   1   9        4.01        3.26      3.53 o 
 -19   1   9        2.03        3.91      3.75 o 
 -18   1   9       34.45       27.94      4.46 o 
 -17   1   9       22.44       25.89      4.15 o 
 -16   1   9        1.31        2.55      1.88 o 
 -15   1   9        0.36        1.31      1.38 o 
 -14   1   9      110.45      112.13      3.47 o 
 -13   1   9      522.94      530.99      7.31 o 
 -12   1   9      138.61      151.01      3.41 o 
 -11   1   9      133.17      135.95      3.33 o 
 -10   1   9       88.05       88.60      1.84 o 
  -9   1   9      255.38      255.34      3.33 o 
  -8   1   9     1317.70     1376.64      8.46 o 
  -7   1   9        0.05        1.74      0.51 o 
  -6   1   9     1889.12     2047.59     11.40 o 
  -5   1   9     2266.09     2390.38     13.28 o 
  -4   1   9     1293.57     1299.37      8.40 o 
  -3   1   9        0.79        1.65      0.38 o 
  -2   1   9       35.27       23.07      0.78 o 
  -1   1   9     4151.39     4296.97     22.70 o 
   0   1   9      444.88      448.63      3.30 o 
   1   1   9      124.72       94.96      1.31 o 
   2   1   9        6.72       14.59      0.91 o 
   3   1   9       20.78       26.31      0.97 o 
   4   1   9      204.20      201.21      2.56 o 
   5   1   9      327.25      322.15      3.52 o 
   6   1   9      158.82      194.52      2.98 o 
   7   1   9       70.56       51.26      1.82 o 
   8   1   9       78.14       68.47      2.19 o 
   9   1   9      128.01      110.46      3.51 o 
  10   1   9      241.56      251.05      5.79 o 
  11   1   9       74.27       76.50      3.53 o 
  12   1   9        0.01        1.42      1.52 o 
  13   1   9        8.60        5.87      1.88 o 
  14   1   9       56.09       58.27      3.93 o 
  15   1   9        2.97        2.06      2.19 o 
 -19   2   9        0.40        2.81      2.46 o 
 -18   2   9       95.81       88.74      5.48 o 
 -17   2   9      228.89      238.18      6.62 o 
 -16   2   9      152.36      143.47      4.45 o 
 -15   2   9        4.35        7.64      1.52 o 
 -14   2   9        0.28        2.18      1.46 o 
 -13   2   9       20.45       11.69      1.61 o 
 -12   2   9      571.95      567.30      7.42 o 
 -11   2   9       85.99       78.22      2.58 o 
 -10   2   9       10.08       12.77      1.30 o 
  -9   2   9       12.40        9.97      1.06 o 
  -8   2   9      269.96      255.79      3.86 o 
  -7   2   9       27.11       31.78      1.19 o 
  -6   2   9     2570.82     2646.05     18.29 o 
  -5   2   9     1002.87      954.49      7.31 o 
  -4   2   9      813.08      898.28      6.82 o 
  -3   2   9       45.09       36.28      1.08 o 
  -2   2   9      165.65      191.81      2.22 o 
  -1   2   9       32.60       19.13      1.07 o 
   0   2   9     2699.36     2832.66     28.61 o 
   1   2   9        1.16        0.33      0.84 o 
   2   2   9     1852.06     1905.66     15.58 o 
   3   2   9       16.82       22.11      1.14 o 
   4   2   9        2.28        9.95      1.08 o 
   5   2   9       18.62       23.31      1.73 o 
   6   2   9       14.41       14.07      1.65 o 
   7   2   9      195.40      204.14      4.09 o 
   8   2   9      158.19      158.80      4.92 o 
   9   2   9       20.24       20.22      1.82 o 
  10   2   9       16.77       11.28      1.62 o 
  11   2   9        2.88        1.69      1.49 o 
  12   2   9        0.18       -0.63      1.58 o 
  13   2   9        0.66        1.19      2.12 o 
  14   2   9        0.91        0.21      2.27 o 
  15   2   9       18.46       13.72      3.07 o 
 -19   3   9        3.83        3.46      3.34 o 
 -18   3   9       41.67       43.58      4.33 o 
 -17   3   9        0.07       -0.50      1.98 o 
 -16   3   9      147.45      157.38      7.86 o 
 -15   3   9       21.94       23.65      2.25 o 
 -14   3   9        0.28        3.48      1.62 o 
 -13   3   9       82.95       83.96      3.82 o 
 -12   3   9      164.74      155.15      4.63 o 
 -11   3   9        5.52        2.14      1.31 o 
 -10   3   9      137.99      137.03      3.78 o 
  -9   3   9        9.32        8.35      1.46 o 
  -8   3   9      128.78      134.27      2.27 o 
  -7   3   9      292.74      292.20      3.29 o 
  -6   3   9        0.01        1.91      0.76 o 
  -5   3   9     1040.14     1062.86     11.58 o 
  -4   3   9      710.68      796.35      8.42 o 
  -3   3   9      986.40     1008.13      9.97 o 
  -2   3   9      100.30       90.99      2.23 o 
  -1   3   9       69.38       73.32      3.46 o 
   0   3   9      643.81      688.48     22.21 o 
   1   3   9      172.17      148.20      9.69 o 
   2   3   9      643.96      605.39     10.55 o 
   3   3   9      896.12      907.42     13.20 o 
   4   3   9     2578.62     2583.09     31.01 o 
   5   3   9      829.83      823.81     11.42 o 
   6   3   9        0.35        1.28      1.50 o 
   7   3   9       24.32       33.54      2.69 o 
   8   3   9       10.47        7.80      2.18 o 
   9   3   9        8.25        8.01      1.99 o 
  10   3   9       41.15       49.30      3.58 o 
  11   3   9        0.11        0.01      2.11 o 
  12   3   9       56.49       54.99      4.59 o 
  13   3   9        0.67        0.29      3.00 o 
  14   3   9      101.43      127.41     17.62 o 
 -19   4   9       22.73       22.68      5.92 o 
 -18   4   9        0.34        1.40      2.50 o 
 -17   4   9       49.35       48.99      4.40 o 
 -16   4   9       77.32       84.19      5.08 o 
 -15   4   9       19.76       19.77      2.54 o 
 -14   4   9       59.83       58.01      3.59 o 
 -13   4   9       12.72       12.26      2.12 o 
 -12   4   9       19.29       10.38      3.33 o 
 -11   4   9      744.64      767.03     11.03 o 
 -10   4   9       36.61       31.53      2.60 o 
  -9   4   9        2.24        0.93      0.96 o 
  -8   4   9        7.41        8.24      1.30 o 
  -7   4   9      159.27      167.70      3.56 o 
  -6   4   9     1390.34     1287.58     13.87 o 
  -5   4   9        3.23        4.97      1.29 o 
  -4   4   9        2.90        3.84      0.79 o 
  -3   4   9       31.56       38.30      1.55 o 
  -2   4   9       67.96       80.60      2.47 o 
  -1   4   9     2345.27     2522.78     26.94 o 
   0   4   9      691.12      716.84     16.84 o 
   1   4   9      610.59      565.31     21.52 o 
   2   4   9      134.60      118.30      9.54 o 
   3   4   9      220.11      194.54     12.52 o 
   4   4   9     1290.12     1278.93     38.12 o 
   5   4   9      361.14      373.83      8.44 o 
   6   4   9      580.16      555.12     11.06 o 
   7   4   9       86.51       80.79      4.52 o 
   8   4   9       83.99       69.72      4.50 o 
   9   4   9        0.29        2.12      2.17 o 
  10   4   9       15.17       14.79      3.01 o 
  11   4   9       16.56       16.24      3.87 o 
  12   4   9        0.32        0.60      3.16 o 
  13   4   9      133.03      128.33     10.34 o 
  14   4   9        0.67        6.49      3.60 o 
 -18   5   9        4.17        6.32      3.61 o 
 -17   5   9       23.93       28.69      4.38 o 
 -16   5   9      372.58      375.03      9.93 o 
 -15   5   9        1.18        3.75      2.23 o 
 -14   5   9        0.74        0.58      1.64 o 
 -13   5   9      142.26      144.13      5.00 o 
 -12   5   9      127.95      109.53      4.31 o 
 -11   5   9      222.71      196.01      5.33 o 
 -10   5   9       54.05       47.91      2.93 o 
  -9   5   9      188.55      167.05      4.58 o 
  -8   5   9       73.25       75.71      3.07 o 
  -7   5   9      167.85      156.87      4.05 o 
  -6   5   9       41.79       49.59      2.40 o 
  -5   5   9      211.00      192.39      3.93 o 
  -4   5   9       30.13       32.27      1.67 o 
  -3   5   9     1021.14     1018.28     15.39 o 
  -2   5   9      225.04      193.30      6.05 o 
  -1   5   9      279.43      308.72     10.82 o 
   0   5   9       11.86        5.47      2.35 o 
   1   5   9      160.70      117.41     10.00 o 
   2   5   9        0.01        0.00      2.82 o 
   3   5   9        0.00        0.10      2.77 o 
   4   5   9      661.10      664.55     26.81 o 
   5   5   9       56.30       56.30      7.62 o 
   6   5   9        0.00        1.59      2.34 o 
   7   5   9        4.87        4.01      2.23 o 
   8   5   9      204.87      215.00      9.85 o 
   9   5   9       15.04       14.14      3.02 o 
  10   5   9       25.62       25.34      5.18 o 
  11   5   9       30.75       30.17      8.90 o 
  12   5   9       18.20       11.34      3.90 o 
  13   5   9        0.01        0.54      3.46 o 
 -17   6   9        9.45        6.18      3.51 o 
 -16   6   9       13.33       13.12      3.72 o 
 -15   6   9       43.34       45.40      4.93 o 
 -14   6   9       33.13       31.65      3.65 o 
 -13   6   9        7.75       12.17      2.33 o 
 -12   6   9      177.07      167.09      8.32 o 
 -11   6   9        9.78        8.61      2.38 o 
 -10   6   9        3.72        4.02      1.55 o 
  -9   6   9       19.67       22.37      3.28 o 
  -8   6   9        0.55        2.94      1.28 o 
  -7   6   9       35.61       31.97      4.04 o 
  -6   6   9      211.19      208.42      5.12 o 
  -5   6   9      361.42      404.15      5.95 o 
  -4   6   9      769.97      789.81      9.90 o 
  -3   6   9        0.00       -1.05      1.05 o 
  -2   6   9       65.98       47.33      3.45 o 
  -1   6   9       89.05       98.20      6.89 o 
   0   6   9       10.23        6.07      3.38 o 
   1   6   9        2.24        7.76      3.07 o 
   2   6   9        0.00       -2.82      3.15 o 
   3   6   9       19.07       15.34      5.71 o 
   4   6   9      162.68      143.28     13.51 o 
   5   6   9        2.87        1.14      2.44 o 
   6   6   9       40.48       32.81      5.95 o 
   7   6   9       31.58       35.30      7.04 o 
   8   6   9        1.33        4.19      4.19 o 
   9   6   9        0.31        8.07      4.71 o 
  10   6   9       10.02       11.61      3.60 o 
  11   6   9        1.73        5.00      4.29 o 
  12   6   9        6.83       12.99      4.39 o 
 -16   7   9        1.15       -0.42      2.96 o 
 -15   7   9       16.81       11.02      3.45 o 
 -14   7   9        0.07        0.52      4.84 o 
 -13   7   9        6.04        1.57      2.59 o 
 -12   7   9        0.18        0.28      2.25 o 
 -11   7   9        1.29        2.72      2.02 o 
 -10   7   9      152.96      156.87      4.95 o 
  -9   7   9        2.47        3.34      1.43 o 
  -8   7   9      104.65       96.32      5.05 o 
  -7   7   9       11.34        8.15      2.21 o 
  -6   7   9       14.03        8.56      1.64 o 
  -5   7   9       48.40       43.47      2.41 o 
  -4   7   9       18.97       21.79      1.72 o 
  -3   7   9       85.12       87.22      4.54 o 
  -2   7   9      151.27      120.89      5.36 o 
  -1   7   9       66.78       59.32      6.24 o 
   0   7   9       34.00       25.20      4.57 o 
   1   7   9        0.57       -2.15      2.15 o 
   2   7   9      335.91      340.76     20.11 o 
   3   7   9      356.08      340.08     20.63 o 
   4   7   9      296.68      273.15     18.90 o 
   5   7   9       15.38       12.34      3.28 o 
   6   7   9      109.75      113.32      8.64 o 
   7   7   9      262.07      274.04     13.99 o 
   8   7   9       37.43       30.69      6.13 o 
   9   7   9        7.09        4.40      4.61 o 
  10   7   9       12.58       10.47      5.50 o 
  11   7   9        0.26        1.21      4.92 o 
 -15   8   9        6.05       11.54      4.55 o 
 -14   8   9        9.27        8.42      4.33 o 
 -13   8   9        6.24       10.12      4.29 o 
 -12   8   9       86.66       77.49      7.08 o 
 -11   8   9       16.31       18.69      3.78 o 
 -10   8   9      205.54      202.10      8.69 o 
  -9   8   9       49.68       50.25      3.38 o 
  -8   8   9      101.48      115.83      4.42 o 
  -7   8   9       13.66       13.04      2.03 o 
  -6   8   9       57.83       49.44      2.53 o 
  -5   8   9        0.00        1.58      1.28 o 
  -4   8   9        3.37        8.65      1.74 o 
  -3   8   9       50.47       48.48      3.84 o 
  -2   8   9      169.11      160.23      9.68 o 
  -1   8   9       27.67       24.52      5.10 o 
   0   8   9      104.10       89.99     13.32 o 
   1   8   9       31.55       34.74      5.68 o 
   2   8   9      144.00      150.37     10.27 o 
   4   8   9       23.81       29.64      4.97 o 
   5   8   9        5.67        1.83      3.36 o 
   6   8   9        9.04        5.35      3.62 o 
   7   8   9        5.61        3.15      3.88 o 
   8   8   9       47.87       43.73      7.01 o 
   9   8   9       47.11       50.95      8.12 o 
  10   8   9        9.57        9.85      5.76 o 
 -13   9   9       26.49       25.06      6.86 o 
 -12   9   9        1.15       -1.52      3.27 o 
 -11   9   9      130.43      142.44     12.18 o 
 -10   9   9       52.10       45.18      5.41 o 
  -9   9   9       12.32       16.37      2.52 o 
  -8   9   9      209.95      222.92      6.65 o 
  -7   9   9       62.26       67.52      4.82 o 
  -6   9   9       24.12       24.62      2.15 o 
  -5   9   9        8.78        8.75      1.99 o 
  -4   9   9      129.11      146.15      8.62 o 
  -3   9   9        0.86        0.83      2.25 o 
   4   9   9        2.52        5.92      3.41 o 
   5   9   9        4.85        1.31      3.46 o 
   6   9   9        3.88        2.41      3.82 o 
   7   9   9       34.26       32.52      6.34 o 
   8   9   9       60.05       65.78      8.12 o 
 -10  10   9        0.03        3.07      3.41 o 
  -9  10   9       62.90       56.82      5.34 o 
  -8  10   9        2.24        1.47      1.50 o 
  -7  10   9        7.12        6.87      1.96 o 
  -6  10   9        2.57        3.97      1.86 o 
  -5  10   9       50.19       47.19      3.81 o 
  -4  10   9       13.67       13.21      2.95 o 
  -3  10   9      109.33      144.96     12.31 o 
   3  10   9        3.88        1.42      3.36 o 
   4  10   9       61.01       68.97      6.75 o 
   5  10   9        8.82        4.14      3.77 o 
  -6  11   9        0.23        3.82      2.77 o 
  -5  11   9       42.71       47.19      4.92 o 
  -4  11   9       63.24       71.69      5.87 o 
  -3  11   9       47.96       51.05      5.24 o 
  -2  11   9       31.68       26.07      4.50 o 
 -20   0  10        8.09       11.68      6.02 o 
 -19   0  10       15.04       16.24      6.13 o 
 -18   0  10      206.26      189.78     12.78 o 
 -17   0  10      111.61       89.60      9.06 o 
 -16   0  10       42.78       43.95      4.02 o 
 -15   0  10      220.56      238.46      5.49 o 
 -14   0  10      264.86      226.90      5.74 o 
 -13   0  10       12.82       13.71      2.44 o 
 -12   0  10        7.83        4.47      1.42 o 
 -11   0  10      524.82      473.60      8.31 o 
 -10   0  10      248.66      226.35      6.54 o 
  -9   0  10     3519.97     3559.55     29.99 o 
  -8   0  10      677.54      600.83      7.21 o 
  -7   0  10     2133.12     2260.00     17.71 o 
  -6   0  10     1499.32     1555.34     12.78 o 
  -5   0  10     1399.42     1408.48     11.62 o 
  -4   0  10      430.76      384.02      4.56 o 
  -3   0  10     4620.94     4982.20     37.45 o 
  -2   0  10     1447.97     1487.79     12.42 o 
  -1   0  10     1369.09     1539.65     11.96 o 
   0   0  10      607.66      609.95      6.24 o 
   1   0  10     2115.73     2397.49     19.25 o 
   2   0  10       20.12       30.88      2.57 o 
   3   0  10        5.14       10.59      1.41 o 
   4   0  10      162.14      154.24      3.00 o 
   5   0  10      327.05      368.24      6.28 o 
   6   0  10      613.29      562.90      7.71 o 
   7   0  10      179.91      216.86      4.92 o 
   8   0  10        6.98        5.17      2.16 o 
   9   0  10      133.89      129.56      4.54 o 
  10   0  10       73.89       88.62      4.57 o 
  11   0  10       86.42       86.79      4.64 o 
  12   0  10        1.85        2.43      2.66 o 
  13   0  10        0.76        1.58      2.74 o 
  14   0  10       71.19       78.41     11.94 o 
  15   0  10       18.49       12.52      3.89 o 
 -20   1  10       61.90       57.89      5.96 o 
 -19   1  10       12.25       11.76      8.22 o 
 -18   1  10       23.43       22.03      4.28 o 
 -17   1  10       90.63       92.82      4.72 o 
 -16   1  10        1.32        2.47      1.63 o 
 -15   1  10       60.47       83.17      3.39 o 
 -14   1  10      282.98      293.33      5.43 o 
 -13   1  10      503.10      459.98      6.73 o 
 -12   1  10       35.48       40.29      2.33 o 
 -11   1  10      160.06      144.83      2.42 o 
 -10   1  10       13.33       20.29      1.24 o 
  -9   1  10       83.04      100.40      1.79 o 
  -8   1  10      194.67      180.69      2.29 o 
  -7   1  10     1491.87     1435.33      9.65 o 
  -6   1  10      167.28      180.15      2.04 o 
  -5   1  10     5467.69     5894.07     31.48 o 
  -4   1  10       56.49       82.30      1.89 o 
  -3   1  10      670.74      842.93      5.25 o 
  -2   1  10      708.52      798.74      5.38 o 
  -1   1  10     2048.62     2262.31     13.17 o 
   0   1  10      234.40      215.95      2.15 o 
   1   1  10       33.71       39.41      0.93 o 
   2   1  10      212.99      207.76      2.40 o 
   3   1  10      411.58      383.52      4.35 o 
   4   1  10      416.41      402.55      3.78 o 
   5   1  10      132.76      118.63      2.12 o 
   6   1  10      756.40      659.52      6.67 o 
   7   1  10       19.69       14.60      1.29 o 
   8   1  10        2.95        4.76      1.21 o 
   9   1  10       24.48       20.62      1.90 o 
  10   1  10        0.63        1.74      1.59 o 
  11   1  10      139.08      147.71      4.22 o 
  12   1  10        0.19       -1.00      1.47 o 
  13   1  10        0.00        0.32      1.61 o 
  14   1  10        0.12        3.62      2.29 o 
 -20   2  10       10.64       14.82      5.71 o 
 -19   2  10        0.18        2.38      2.46 o 
 -18   2  10       46.03       48.25      3.91 o 
 -17   2  10        1.84        2.20      1.94 o 
 -16   2  10       12.55       14.31      2.10 o 
 -15   2  10      169.89      172.83      4.34 o 
 -14   2  10        3.35        3.18      1.30 o 
 -13   2  10      122.00      124.56      3.47 o 
 -12   2  10      188.46      181.72      3.97 o 
 -11   2  10       10.28       10.96      1.40 o 
 -10   2  10      121.66      106.37      2.70 o 
  -9   2  10      114.13       95.48      2.40 o 
  -8   2  10      168.79      156.08      2.87 o 
  -7   2  10      565.63      597.59      5.71 o 
  -6   2  10        5.09        2.24      0.59 o 
  -5   2  10     2856.66     2937.59     17.12 o 
  -4   2  10      916.76     1102.82      8.14 o 
  -3   2  10       80.84       76.31      1.51 o 
  -2   2  10       71.82       96.19      1.64 o 
  -1   2  10     2576.90     2719.62     17.67 o 
   0   2  10     1064.74     1061.02      8.95 o 
   1   2  10        0.00        0.34      0.50 o 
   2   2  10      901.33      919.50     10.85 o 
   3   2  10       26.20       35.04      1.71 o 
   4   2  10       28.21       29.31      1.65 o 
   5   2  10      111.20      102.77      2.69 o 
   6   2  10      370.75      374.57      5.44 o 
   7   2  10        1.05        0.50      0.99 o 
   8   2  10      153.88      157.28      3.70 o 
   9   2  10       31.38       29.97      2.35 o 
  10   2  10       19.77       19.91      2.02 o 
  11   2  10      221.20      246.09      5.76 o 
  12   2  10        0.05       -0.32      2.02 o 
  13   2  10        8.65       12.04      2.77 o 
  14   2  10        6.00        1.82      2.46 o 
 -19   3  10        1.20        1.99      3.38 o 
 -18   3  10       17.82       17.15      3.91 o 
 -17   3  10        9.28       11.51      2.44 o 
 -16   3  10        2.74        2.78      2.33 o 
 -15   3  10      362.31      365.94      7.18 o 
 -14   3  10       40.02       34.90      3.10 o 
 -13   3  10       60.15       52.37      3.96 o 
 -12   3  10        0.89        2.66      1.46 o 
 -11   3  10      181.41      167.80      6.45 o 
 -10   3  10      142.65      140.47      3.81 o 
  -9   3  10      101.02      107.82      2.97 o 
  -8   3  10       17.28       19.58      1.25 o 
  -7   3  10      483.80      492.57      5.14 o 
  -6   3  10      274.89      216.83      3.07 o 
  -5   3  10     1814.49     1802.57     13.49 o 
  -4   3  10       76.47      125.19      2.92 o 
  -3   3  10     1591.60     1573.68     12.96 o 
  -2   3  10      173.47      153.22      2.44 o 
  -1   3  10      143.18      156.08      6.57 o 
   0   3  10        8.15        3.68      2.09 o 
   1   3  10        5.54        8.62      1.45 o 
   2   3  10     1019.90     1047.81     14.65 o 
   3   3  10        6.76        1.95      1.66 o 
   4   3  10       60.59       50.26      3.54 o 
   5   3  10       81.94       77.39      3.84 o 
   6   3  10       21.19       31.97      3.35 o 
   7   3  10       72.62       61.03      8.28 o 
   8   3  10      109.56      114.30      6.24 o 
   9   3  10       70.93       75.66      4.08 o 
  10   3  10       46.11       49.24      4.21 o 
  11   3  10        0.05       -1.01      1.91 o 
  12   3  10       98.06      116.54     19.35 o 
  13   3  10        1.77        6.67      3.48 o 
  14   3  10       21.17       22.57      4.39 o 
 -19   4  10       41.33       41.37      5.78 o 
 -18   4  10       39.91       43.91      5.55 o 
 -17   4  10       88.41      105.06      5.77 o 
 -16   4  10       21.93       33.12      5.09 o 
 -15   4  10       91.32       85.79      6.60 o 
 -14   4  10       26.27       28.70      2.75 o 
 -13   4  10        0.23        3.41      1.89 o 
 -12   4  10      166.50      148.37      4.75 o 
 -11   4  10      773.10      772.76     13.02 o 
 -10   4  10      606.13      576.55      8.09 o 
  -9   4  10      136.30      129.56      4.90 o 
  -8   4  10        0.07        1.26      1.01 o 
  -7   4  10     4831.01     4469.69     36.92 o 
  -6   4  10      564.94      551.23     10.86 o 
  -5   4  10       77.79      108.09      2.66 o 
  -4   4  10      516.57      503.95      6.15 o 
  -3   4  10      478.86      527.30      6.63 o 
  -2   4  10      105.39      128.07      3.65 o 
  -1   4  10       40.74       34.45      4.00 o 
   0   4  10      412.48      462.48     13.18 o 
   1   4  10      122.43      106.26      9.11 o 
   2   4  10     1068.55     1029.13     32.47 o 
   3   4  10     1673.74     1581.88     43.88 o 
   4   4  10       18.81       19.41      3.05 o 
   5   4  10      591.93      575.45     11.18 o 
   6   4  10        3.12        4.70      2.03 o 
   7   4  10      191.28      186.81      6.64 o 
   8   4  10       70.80       67.74      4.63 o 
   9   4  10       50.87       62.43      4.77 o 
  10   4  10        0.48        1.37      2.30 o 
  11   4  10        3.05        5.07      3.29 o 
  12   4  10       78.00       74.52      5.26 o 
  13   4  10        0.08        1.17      5.48 o 
 -18   5  10        0.02        0.06      3.02 o 
 -17   5  10       70.51       75.53      5.26 o 
 -16   5  10        8.03       11.85      2.89 o 
 -15   5  10       41.35       47.26      4.15 o 
 -14   5  10       72.65       74.63      4.42 o 
 -13   5  10        0.73        1.24      1.57 o 
 -12   5  10        5.49        5.17      1.76 o 
 -11   5  10        0.30       -0.34      1.62 o 
 -10   5  10      149.62      152.68      4.66 o 
  -9   5  10       42.66       52.95      2.97 o 
  -8   5  10       63.63       60.37      2.89 o 
  -7   5  10       77.34       57.98      2.73 o 
  -6   5  10       24.50       24.21      1.90 o 
  -5   5  10      161.26      150.31      3.99 o 
  -4   5  10       25.15       27.59      1.61 o 
  -3   5  10      194.51      231.17      6.98 o 
  -2   5  10       73.51       47.10      3.46 o 
  -1   5  10      169.02      174.00      8.27 o 
   0   5  10        1.22        0.28      1.96 o 
   1   5  10      135.96      116.26     10.73 o 
   2   5  10       11.49        4.35      3.62 o 
   3   5  10       11.00       10.06      4.45 o 
   4   5  10        0.95       -2.67      2.67 o 
   5   5  10       28.16       34.54      4.34 o 
   6   5  10       38.65       36.71      4.75 o 
   7   5  10       64.98       69.01      4.83 o 
   8   5  10       77.08       85.97      5.83 o 
   9   5  10      118.12      119.16      6.95 o 
  10   5  10        5.27        6.67      3.29 o 
  11   5  10        7.15        5.32      3.45 o 
  12   5  10        0.12        1.61      3.43 o 
  13   5  10        0.14        2.09      3.72 o 
 -17   6  10        7.99        9.82      4.57 o 
 -16   6  10       30.90       21.06      4.14 o 
 -15   6  10       30.50       28.39      5.90 o 
 -14   6  10        2.38        3.33      2.27 o 
 -13   6  10       70.94       77.30      4.45 o 
 -12   6  10       72.85       77.52      4.67 o 
 -11   6  10       50.55       61.30      4.12 o 
 -10   6  10       39.19       35.42      2.73 o 
  -9   6  10       76.16       73.53      3.84 o 
  -8   6  10       37.65       36.73      3.69 o 
  -7   6  10      490.83      446.16      7.53 o 
  -6   6  10       13.55        6.88      1.25 o 
  -5   6  10      641.72      587.20      8.34 o 
  -4   6  10        1.10        0.70      0.90 o 
  -3   6  10      933.36      796.61     14.81 o 
  -2   6  10      314.19      350.70      9.05 o 
  -1   6  10       56.59       55.79      5.68 o 
   0   6  10       59.48       49.62      5.59 o 
   1   6  10       55.01       41.99      5.45 o 
   2   6  10       77.44       69.39      9.90 o 
   3   6  10      165.02      143.70     13.57 o 
   4   6  10       24.65       28.12      7.44 o 
   5   6  10        5.37       -0.16      4.27 o 
   6   6  10       47.11       46.41      5.35 o 
   7   6  10      416.61      419.81     14.28 o 
   8   6  10      129.41      136.15     10.84 o 
   9   6  10        2.67        4.34      2.90 o 
  10   6  10        0.06        6.37      5.02 o 
  11   6  10       29.22       20.68      5.42 o 
  12   6  10       41.17       39.28      5.80 o 
 -16   7  10        8.70       11.37      3.65 o 
 -15   7  10       16.21       23.64      4.08 o 
 -14   7  10        4.64        2.46      2.88 o 
 -13   7  10       79.47       90.70      6.38 o 
 -12   7  10       58.61       51.12     11.79 o 
 -11   7  10        7.74        8.31      2.31 o 
 -10   7  10       56.62       49.44      4.03 o 
  -9   7  10        0.22       -1.19      1.36 o 
  -8   7  10      161.33      178.60      7.01 o 
  -7   7  10        3.91        1.51      1.38 o 
  -6   7  10       27.93       30.21      2.11 o 
  -5   7  10        5.20        5.79      1.30 o 
  -4   7  10       55.04       55.99      2.88 o 
  -3   7  10       39.67       35.17      4.23 o 
  -2   7  10       22.76       18.11      4.05 o 
  -1   7  10       40.99       47.51      5.89 o 
   0   7  10        0.48       -0.92      3.38 o 
   1   7  10        0.77       -0.03      2.73 o 
   2   7  10        8.72        8.02      3.54 o 
   3   7  10       31.27       44.25      9.48 o 
   4   7  10      192.21      183.60     15.66 o 
   5   7  10       17.07       18.88      3.85 o 
   6   7  10       18.45       12.15      4.45 o 
   7   7  10       42.96       55.67      7.44 o 
   8   7  10       46.15       36.29      6.91 o 
   9   7  10       19.67       14.66      5.81 o 
  10   7  10        0.01        2.46      4.92 o 
  11   7  10        1.75        0.52      5.66 o 
 -15   8  10        2.95       -2.44      4.42 o 
 -14   8  10        0.39       -0.95      3.45 o 
 -13   8  10       71.88       75.55     16.63 o 
 -12   8  10       33.86       40.67      4.77 o 
 -11   8  10       33.04       30.73      4.75 o 
 -10   8  10       28.53       34.58      3.48 o 
  -9   8  10       14.95       13.32      4.15 o 
  -8   8  10      147.27      150.49      5.01 o 
  -7   8  10       10.94       11.02      1.73 o 
  -6   8  10      581.36      607.60      9.07 o 
  -5   8  10       57.99       60.29      3.32 o 
  -4   8  10       19.22       21.39      2.19 o 
  -3   8  10       86.87       88.83      5.06 o 
  -2   8  10      473.44      477.52     21.95 o 
  -1   8  10        2.29        2.67      2.53 o 
   0   8  10        2.29        0.75      2.60 o 
   1   8  10       23.01       31.08      5.24 o 
   4   8  10       52.09       58.29      6.44 o 
   5   8  10        3.72       -0.31      3.25 o 
   6   8  10       11.86        8.07      4.35 o 
   7   8  10        3.38        0.42      3.72 o 
   8   8  10        3.18        4.61      4.35 o 
   9   8  10       27.01       21.00      6.49 o 
 -13   9  10       39.82       35.36      7.44 o 
 -12   9  10       10.74        8.07      3.84 o 
 -11   9  10       13.42       13.59      4.10 o 
 -10   9  10       13.13        6.72      3.06 o 
  -9   9  10        0.14        3.22      1.99 o 
  -8   9  10        7.02        8.89      1.87 o 
  -7   9  10        4.70        6.83      1.70 o 
  -6   9  10       22.27       22.98      2.68 o 
  -5   9  10        2.11        4.14      1.76 o 
  -4   9  10       64.54       68.59      3.89 o 
  -3   9  10      202.20      215.39      9.69 o 
   4   9  10       76.33       70.02      7.07 o 
   5   9  10       83.20       90.59      8.07 o 
   6   9  10        8.92       12.41      4.71 o 
   7   9  10      163.33      149.88     11.05 o 
 -10  10  10        0.39       -1.19      2.97 o 
  -9  10  10       15.99       17.70      3.64 o 
  -8  10  10        0.81        0.90      1.63 o 
  -7  10  10      136.82      154.31      5.44 o 
  -6  10  10       23.20       20.27      3.43 o 
  -5  10  10       26.12       27.17      2.85 o 
  -4  10  10      169.61      192.44      8.08 o 
  -3  10  10       98.80      116.65      8.69 o 
  -2  10  10       68.27       63.10      6.13 o 
   3  10  10      163.17      148.72      9.26 o 
   4  10  10       45.20       54.46      6.44 o 
   5  10  10        2.03        3.25      4.40 o 
  -6  11  10      118.93      113.37      7.60 o 
  -5  11  10       92.07       95.63      6.91 o 
  -4  11  10       21.10       26.81      4.50 o 
  -3  11  10      210.58      228.01     10.63 o 
  -2  11  10      136.35      152.70      9.06 o 
 -20   1  11        1.25        8.93      3.87 o 
 -19   1  11        3.89        8.18      3.63 o 
 -18   1  11       24.22       22.02      5.02 o 
 -17   1  11        3.82        5.29      2.16 o 
 -16   1  11        0.14        1.31      1.52 o 
 -15   1  11       20.67       19.64      2.04 o 
 -14   1  11      105.08      113.24      3.45 o 
 -13   1  11      131.22      136.03      3.42 o 
 -12   1  11       25.43       24.45      1.84 o 
 -11   1  11       13.80       12.87      1.02 o 
 -10   1  11       13.14       15.18      1.27 o 
  -9   1  11      121.53      100.99      1.78 o 
  -8   1  11       14.39        5.06      0.62 o 
  -7   1  11       55.70       55.26      1.46 o 
  -6   1  11       54.03       61.66      1.28 o 
  -5   1  11      922.78      978.02      6.74 o 
  -4   1  11      108.06      122.76      1.62 o 
  -3   1  11     2688.88     2815.56     16.65 o 
  -2   1  11      305.95      305.40      3.10 o 
  -1   1  11     1774.14     1945.90     11.22 o 
   0   1  11     2155.78     2167.45     11.95 o 
   1   1  11        0.55        1.06      0.63 o 
   2   1  11     1179.75     1167.93      7.38 o 
   3   1  11       11.88       21.38      0.95 o 
   4   1  11       16.25       15.83      1.37 o 
   5   1  11       18.79       27.31      1.60 o 
   6   1  11      141.56      146.05      2.85 o 
   7   1  11      124.45      114.46      2.76 o 
   8   1  11       71.13       73.71      2.38 o 
   9   1  11       56.11       48.00      2.55 o 
  10   1  11        6.98        8.96      1.69 o 
  11   1  11       61.75       65.88      3.12 o 
  12   1  11       66.70       57.93      3.32 o 
  13   1  11      138.67      149.42      4.50 o 
  14   1  11        0.06        2.17      2.18 o 
 -20   2  11        0.46        5.18      5.02 o 
 -19   2  11       39.27       37.77      4.11 o 
 -18   2  11       32.10       32.80      3.21 o 
 -17   2  11       26.08       26.29      2.92 o 
 -16   2  11      170.12      168.80      5.26 o 
 -15   2  11      238.88      226.53      4.98 o 
 -14   2  11      494.28      487.72      8.76 o 
 -13   2  11       39.39       40.30      2.31 o 
 -12   2  11        3.69        3.83      1.25 o 
 -11   2  11      459.54      455.00      6.27 o 
 -10   2  11      357.46      366.91      4.99 o 
  -9   2  11       16.16        7.91      1.05 o 
  -8   2  11       15.25       13.99      1.43 o 
  -7   2  11       10.99       16.27      0.99 o 
  -6   2  11       47.22       81.62      1.60 o 
  -5   2  11     1145.76     1226.85      7.89 o 
  -4   2  11     1005.93     1037.62      7.05 o 
  -3   2  11      235.41      232.63      2.42 o 
  -2   2  11      222.98      239.10      2.54 o 
  -1   2  11      582.82      596.65      4.36 o 
   0   2  11       10.65        9.79      0.65 o 
   1   2  11      752.40      748.77      6.44 o 
   2   2  11       68.99       86.38      1.98 o 
   3   2  11      550.00      543.42      6.25 o 
   4   2  11      589.04      600.05      6.94 o 
   5   2  11      216.33      205.25      3.79 o 
   6   2  11        0.00        0.04      0.98 o 
   7   2  11        0.02        0.38      1.02 o 
   8   2  11      252.18      269.33      7.65 o 
   9   2  11       17.25       18.02      1.79 o 
  10   2  11        0.23        1.46      1.56 o 
  11   2  11       24.99       20.07      2.49 o 
  12   2  11       36.90       42.93      3.85 o 
  13   2  11        2.12        1.81      2.96 o 
  14   2  11        5.75        2.29      2.60 o 
 -19   3  11       75.55       65.99      8.00 o 
 -18   3  11        8.94       14.34      4.74 o 
 -17   3  11      186.56      180.08      8.37 o 
 -16   3  11        1.05        1.42      1.92 o 
 -15   3  11        6.57        8.42      1.76 o 
 -14   3  11        0.13        1.68      1.58 o 
 -13   3  11      208.05      204.32      6.05 o 
 -12   3  11        0.47        5.04      1.56 o 
 -11   3  11      104.84      115.55      3.97 o 
 -10   3  11        1.09        1.86      0.99 o 
  -9   3  11      222.16      243.18      3.90 o 
  -8   3  11      323.43      320.27      6.40 o 
  -7   3  11       79.57       87.12      2.68 o 
  -6   3  11      736.93      673.50      6.64 o 
  -5   3  11      951.66      916.33      9.99 o 
  -4   3  11      111.68      120.27      2.57 o 
  -3   3  11      917.33      980.63     10.55 o 
  -2   3  11      100.04      123.71      2.30 o 
  -1   3  11      227.22      244.31      4.77 o 
   0   3  11      159.27      176.81      3.20 o 
   1   3  11       18.11       15.57      2.55 o 
   2   3  11      980.18      935.83     13.80 o 
   3   3  11      370.84      341.97      7.70 o 
   4   3  11      185.09      177.52      5.44 o 
   5   3  11     1147.18     1143.29     18.93 o 
   6   3  11       67.39       74.70      3.64 o 
   7   3  11        0.00        2.93      1.67 o 
   8   3  11        3.38        6.41      1.98 o 
   9   3  11        3.76        5.38      2.14 o 
  10   3  11       39.39       36.80      3.35 o 
  11   3  11       66.73       66.07      5.48 o 
  12   3  11      225.59      265.91     10.15 o 
  13   3  11        6.24        3.55      2.80 o 
 -19   4  11       33.41       30.32      5.35 o 
 -18   4  11      149.45      143.49      8.10 o 
 -17   4  11       36.21       40.00      4.17 o 
 -16   4  11        3.23        4.93      2.45 o 
 -15   4  11      120.19      106.89      8.63 o 
 -14   4  11       53.54       48.53      3.40 o 
 -13   4  11       39.37       42.51      3.14 o 
 -12   4  11       47.03       48.03      3.49 o 
 -11   4  11      288.36      274.95      6.59 o 
 -10   4  11       85.86       82.18      3.09 o 
  -9   4  11       10.92       12.71      1.65 o 
  -8   4  11     2399.28     2332.61     22.26 o 
  -7   4  11       28.21       28.90      1.81 o 
  -6   4  11       62.87       62.12      2.41 o 
  -5   4  11      813.52      820.69     10.72 o 
  -4   4  11      829.47      768.19      8.33 o 
  -3   4  11      238.70      227.56      4.10 o 
  -2   4  11       32.96       38.50      2.49 o 
  -1   4  11       76.58       62.32      5.04 o 
   0   4  11      258.91      242.58     10.68 o 
   1   4  11      176.69      176.75     11.84 o 
   2   4  11      294.19      266.30     14.98 o 
   3   4  11       29.31       16.65      5.18 o 
   4   4  11      365.66      370.92     10.59 o 
   5   4  11       83.42       89.79      4.64 o 
   6   4  11       10.51       10.97      2.48 o 
   7   4  11        1.20        2.28      2.07 o 
   8   4  11        4.90        4.16      2.29 o 
   9   4  11      109.14      125.09      6.24 o 
  10   4  11       12.31       14.20      3.78 o 
  11   4  11        0.87        1.52      2.97 o 
  12   4  11        1.41        2.47      2.86 o 
  13   4  11        9.83       14.50      3.98 o 
 -18   5  11        0.28        0.33      2.34 o 
 -17   5  11       72.19       77.96      6.79 o 
 -16   5  11       41.35       44.59      4.31 o 
 -15   5  11       32.89       43.24      7.09 o 
 -14   5  11       58.38       74.52      5.05 o 
 -13   5  11      174.75      159.83      7.24 o 
 -12   5  11        3.75        2.50      1.67 o 
 -11   5  11       79.08       92.76      4.45 o 
 -10   5  11      493.37      447.82      8.20 o 
  -9   5  11     1395.45     1243.39     15.11 o 
  -8   5  11      347.26      277.33      5.86 o 
  -7   5  11      331.82      322.48      6.48 o 
  -6   5  11        0.76        1.97      1.00 o 
  -5   5  11      165.85      123.47      3.25 o 
  -4   5  11       28.95       28.40      2.22 o 
  -3   5  11        9.69        1.15      1.11 o 
  -2   5  11       31.97       51.29      4.72 o 
  -1   5  11       93.76      103.24      6.70 o 
   0   5  11        5.68       -0.11      2.07 o 
   1   5  11       76.56       78.40      8.93 o 
   2   5  11      346.52      338.97     18.23 o 
   3   5  11       13.32        9.37      4.92 o 
   4   5  11       77.16       67.71      9.80 o 
   5   5  11        5.73        7.40      2.89 o 
   6   5  11       58.23       54.07      5.63 o 
   7   5  11      184.14      194.03      7.21 o 
   8   5  11        7.95       10.65      3.75 o 
   9   5  11       40.65       48.35      5.15 o 
  10   5  11       53.74       52.16      5.46 o 
  11   5  11       80.33       94.51      7.13 o 
  12   5  11        0.64        0.48      3.56 o 
 -17   6  11       35.94       32.13      4.78 o 
 -16   6  11        0.20       -1.28      2.37 o 
 -15   6  11        0.23       -1.08      2.29 o 
 -14   6  11        1.01        0.27      2.37 o 
 -13   6  11       16.43       17.30      2.75 o 
 -12   6  11       13.22       25.89      3.86 o 
 -11   6  11       10.92        4.61      2.03 o 
 -10   6  11       14.64       11.98      2.91 o 
  -9   6  11      244.61      216.88      5.50 o 
  -8   6  11        3.82        3.66      1.46 o 
  -7   6  11       44.95       57.12      2.78 o 
  -6   6  11      244.96      242.56      5.19 o 
  -5   6  11       72.93       64.61      2.81 o 
  -4   6  11        0.84        2.38      1.10 o 
  -3   6  11       17.93       21.45      2.19 o 
  -2   6  11      171.91      145.38     11.53 o 
  -1   6  11       34.85       49.22      5.75 o 
   0   6  11       50.33       48.61      5.84 o 
   1   6  11       20.99       23.39      4.52 o 
   2   6  11       99.84       86.93     10.79 o 
   3   6  11      146.24      108.25     12.26 o 
   4   6  11       14.77       -0.42      3.98 o 
   5   6  11       33.97       23.62      4.03 o 
   6   6  11       18.48       25.01      6.08 o 
   7   6  11       18.43       21.05      5.55 o 
   8   6  11        3.59        8.01      4.71 o 
   9   6  11        8.47        4.23      3.12 o 
  10   6  11        0.00       -0.63      3.03 o 
  11   6  11        1.42       -2.79      3.24 o 
 -16   7  11        0.07        2.30      3.26 o 
 -15   7  11        0.80        1.39      2.76 o 
 -14   7  11       27.36       26.14      5.40 o 
 -13   7  11        0.03       -0.65      2.92 o 
 -12   7  11       77.85       86.29      6.82 o 
 -11   7  11        0.63        2.76      1.76 o 
 -10   7  11        0.18        1.53      1.73 o 
  -9   7  11      133.09      137.17      4.92 o 
  -8   7  11       12.66        9.72      1.99 o 
  -7   7  11       49.03       44.38      2.61 o 
  -6   7  11       75.55       60.25      2.84 o 
  -5   7  11       67.28       63.26      4.38 o 
  -4   7  11       17.22       13.29      1.96 o 
  -3   7  11        2.25        1.56      1.31 o 
  -2   7  11        0.90       -0.27      2.44 o 
  -1   7  11       11.04        9.59      3.51 o 
   0   7  11        1.41        7.50      4.45 o 
   1   7  11       41.38       30.44     11.76 o 
   2   7  11       40.51       45.40     12.91 o 
   3   7  11       49.60       62.84     10.53 o 
   4   7  11        8.18        4.66      5.55 o 
   5   7  11      323.58      300.70     13.99 o 
   6   7  11       86.85       92.91      8.74 o 
   7   7  11       13.59       10.11      4.50 o 
   8   7  11       43.79       53.94      8.01 o 
   9   7  11      119.85      117.15     11.20 o 
  10   7  11       40.88       37.91      8.17 o 
 -15   8  11       66.79       61.87      7.59 o 
 -14   8  11        0.00       -1.61      3.45 o 
 -13   8  11        2.25        0.74      3.02 o 
 -12   8  11       21.50       12.14     10.16 o 
 -11   8  11      127.95      129.38      7.75 o 
 -10   8  11        9.19       12.01      2.60 o 
  -9   8  11        2.65        8.88      3.16 o 
  -8   8  11        2.47        1.14      1.47 o 
  -7   8  11        0.00       -1.39      1.39 o 
  -6   8  11      387.88      406.33      7.32 o 
  -5   8  11       80.71       77.40      3.79 o 
  -4   8  11       66.20       70.36      3.42 o 
  -3   8  11      203.65      223.55      7.49 o 
  -2   8  11       63.90       42.18      7.68 o 
  -1   8  11        2.44        3.92      2.97 o 
   0   8  11       36.32       30.19      5.29 o 
   4   8  11      297.67      298.13     13.67 o 
   5   8  11        1.51       -0.31      3.46 o 
   6   8  11        4.48        0.78      3.82 o 
   7   8  11       76.28       75.93      8.48 o 
   8   8  11        1.40       -0.83      4.03 o 
   9   8  11       34.22       30.69      7.39 o 
 -13   9  11       41.34       30.62      5.47 o 
 -12   9  11       20.15       27.96      8.87 o 
 -11   9  11       13.15       21.10      3.92 o 
 -10   9  11       48.10       52.83      3.62 o 
  -9   9  11       23.38       19.95      2.88 o 
  -8   9  11       51.61       58.32      3.42 o 
  -7   9  11       49.16       48.86      4.26 o 
  -6   9  11       12.49       14.12      2.41 o 
  -5   9  11       92.51       91.20      5.48 o 
  -4   9  11      224.64      228.72      6.96 o 
  -3   9  11        0.00        5.13      2.98 o 
   4   9  11        2.45       -1.37      3.30 o 
   5   9  11       20.05       26.34      5.61 o 
   6   9  11       87.53       84.05      8.64 o 
   7   9  11       12.78        0.10      3.82 o 
 -10  10  11        1.56        3.55      4.27 o 
  -9  10  11        8.85        5.99      2.22 o 
  -8  10  11        0.21       -1.62      2.23 o 
  -7  10  11       68.07       70.17      7.49 o 
  -6  10  11        9.66        6.73      2.07 o 
  -5  10  11        1.62        4.09      2.51 o 
  -4  10  11       55.77       47.29      7.86 o 
  -3  10  11       14.07       17.39      3.95 o 
  -2  10  11      180.29      191.82     10.37 o 
   3  10  11        0.04        4.71      3.82 o 
   4  10  11       69.30       88.92      8.17 o 
  -5  11  11        3.49        5.71      3.36 o 
  -4  11  11        4.51        8.27      3.77 o 
  -3  11  11       98.04       90.92      7.44 o 
  -2  11  11       54.21       60.80      6.65 o 
  -1  11  11        7.78        4.66      3.72 o 
 -20   0  12        0.67       -4.45      4.45 o 
 -19   0  12        0.04        2.51      4.71 o 
 -18   0  12       10.82       12.78      5.45 o 
 -17   0  12        5.53       10.06      5.08 o 
 -16   0  12       34.55       35.79      2.98 o 
 -15   0  12       97.05      106.60      3.56 o 
 -14   0  12       44.52       31.19      2.23 o 
 -13   0  12      105.39      112.17      4.22 o 
 -12   0  12      429.72      438.61      7.47 o 
 -11   0  12      452.79      439.62      5.98 o 
 -10   0  12       88.07       91.75      2.52 o 
  -9   0  12      909.75      909.15      8.84 o 
  -8   0  12       70.23       62.15      1.96 o 
  -7   0  12     1444.49     1541.53     13.13 o 
  -6   0  12      355.98      300.74      4.13 o 
  -5   0  12      347.96      384.64      5.08 o 
  -4   0  12     1213.59     1112.24      9.61 o 
  -3   0  12     1891.07     1945.96     16.25 o 
  -2   0  12     3041.26     3048.63     23.91 o 
  -1   0  12      145.08      176.93      2.77 o 
   0   0  12     1166.68     1218.31     11.04 o 
   1   0  12     2838.79     2994.33     23.89 o 
   2   0  12      167.23      169.89      3.51 o 
   3   0  12      127.76      168.31      3.42 o 
   4   0  12      428.21      413.89      5.78 o 
   5   0  12      283.70      245.90      5.23 o 
   6   0  12      139.44      141.71      4.11 o 
   7   0  12        8.84       12.66      1.78 o 
   8   0  12      239.38      247.68      6.30 o 
   9   0  12      132.33      131.41      4.71 o 
  10   0  12       20.59       15.07      2.26 o 
  11   0  12        8.19        7.67      3.00 o 
  12   0  12        0.86        0.59      2.65 o 
  13   0  12       25.23       32.45      4.61 o 
  14   0  12       24.31       28.26      5.61 o 
 -20   1  12        9.23        8.23      3.87 o 
 -19   1  12        2.24        4.68      5.58 o 
 -18   1  12       30.22       32.46      3.55 o 
 -17   1  12      207.77      207.11      6.10 o 
 -16   1  12      123.23      137.50      4.93 o 
 -15   1  12       41.02       35.19      2.70 o 
 -14   1  12       41.67       44.52      2.45 o 
 -13   1  12      266.85      239.33      4.51 o 
 -12   1  12      127.06      120.83      3.10 o 
 -11   1  12        0.00        0.07      0.70 o 
 -10   1  12     1025.95     1030.65      8.01 o 
  -9   1  12       66.62       75.23      1.61 o 
  -8   1  12      199.39      195.42      2.35 o 
  -7   1  12        1.08        4.31      0.62 o 
  -6   1  12       30.81       27.86      0.97 o 
  -5   1  12       87.54       91.26      1.47 o 
  -4   1  12        1.56        0.05      0.39 o 
  -3   1  12       57.88       75.25      1.40 o 
  -2   1  12     1017.82     1025.64      6.77 o 
  -1   1  12      530.70      508.88      3.89 o 
   0   1  12       71.37       87.71      1.44 o 
   1   1  12     1242.41     1304.11      7.68 o 
   2   1  12      480.01      468.00      4.19 o 
   3   1  12       38.58       44.75      1.41 o 
   4   1  12      261.38      228.90      4.23 o 
   5   1  12      130.09      115.27      2.34 o 
   6   1  12       63.70       54.39      2.08 o 
   7   1  12       19.72       17.85      1.96 o 
   8   1  12       37.29       36.46      2.27 o 
   9   1  12       15.73       12.08      2.60 o 
  10   1  12       22.87       24.80      2.34 o 
  11   1  12       62.29       60.31      3.08 o 
  12   1  12       25.84       25.94      2.45 o 
  13   1  12       20.51       14.89      2.66 o 
  14   1  12        5.17        5.66      3.11 o 
 -20   2  12        0.01        6.49      5.24 o 
 -19   2  12       91.65       97.57      6.45 o 
 -18   2  12      119.17      124.21      6.33 o 
 -17   2  12        4.13        2.76      1.95 o 
 -16   2  12       19.54       14.80      2.28 o 
 -15   2  12      333.27      321.12      5.98 o 
 -14   2  12      140.04      123.53      3.66 o 
 -13   2  12      463.36      470.53      6.95 o 
 -12   2  12      606.26      602.96      7.79 o 
 -11   2  12      767.54      751.90      9.57 o 
 -10   2  12        1.85        3.58      0.95 o 
  -9   2  12      120.32      104.25      2.54 o 
  -8   2  12      164.20      163.75      2.66 o 
  -7   2  12       91.54       69.59      1.74 o 
  -6   2  12      138.62      190.42      2.51 o 
  -5   2  12      932.60      974.07      6.94 o 
  -4   2  12      733.70      734.69      5.56 o 
  -3   2  12      275.61      290.80      2.84 o 
  -2   2  12      644.97      634.84      5.20 o 
  -1   2  12      213.84      194.49      2.40 o 
   0   2  12      465.14      499.12      4.99 o 
   1   2  12        0.23       -0.19      0.62 o 
   2   2  12      266.55      257.61      3.57 o 
   3   2  12        3.17        3.01      0.86 o 
   4   2  12      181.99      180.70      3.07 o 
   5   2  12      212.69      200.41      3.56 o 
   6   2  12      101.49      108.81      2.90 o 
   7   2  12       95.49       93.17      2.75 o 
   8   2  12        2.75        3.08      1.17 o 
   9   2  12        5.91        6.61      1.55 o 
  10   2  12       15.78       13.78      1.87 o 
  11   2  12       14.74       13.95      2.31 o 
  12   2  12       43.13       44.93      4.50 o 
  13   2  12        5.72        8.53      2.77 o 
 -19   3  12        0.86        3.49      2.68 o 
 -18   3  12       32.38       31.28      3.91 o 
 -17   3  12        7.38        9.99      3.85 o 
 -16   3  12        0.27        3.20      2.10 o 
 -15   3  12       90.64       89.13      3.85 o 
 -14   3  12        1.89        1.12      1.58 o 
 -13   3  12        8.69        6.78      1.95 o 
 -12   3  12      180.74      192.56      5.29 o 
 -11   3  12       43.63       38.47      2.42 o 
 -10   3  12       60.04       59.09      2.54 o 
  -9   3  12      551.60      545.69      6.38 o 
  -8   3  12       96.81       91.08      2.24 o 
  -7   3  12       16.78       17.56      1.16 o 
  -6   3  12       64.50       80.20      2.57 o 
  -5   3  12      911.05      961.76      8.13 o 
  -4   3  12       61.40       72.23      1.81 o 
  -3   3  12      158.55      125.62      2.24 o 
  -2   3  12      144.75      142.29      2.52 o 
  -1   3  12      157.62      154.86      2.84 o 
   0   3  12        0.20        1.35      0.86 o 
   1   3  12     2125.23     2031.91     25.73 o 
   2   3  12       65.90       53.32      3.15 o 
   3   3  12      218.59      217.89      6.01 o 
   4   3  12      506.55      494.72      8.59 o 
   5   3  12      438.71      438.37      8.26 o 
   6   3  12        2.05        3.12      1.69 o 
   7   3  12       11.24       10.78      2.15 o 
   8   3  12        0.00        2.12      1.84 o 
   9   3  12       25.89       24.15      2.99 o 
  10   3  12       33.97       31.31      3.71 o 
  11   3  12       83.33       96.66      5.27 o 
  12   3  12        0.10        0.30      2.27 o 
  13   3  12        1.22        0.68      3.65 o 
 -19   4  12       88.66       92.85      9.41 o 
 -18   4  12        7.97        8.45      3.83 o 
 -17   4  12       56.53       68.77      4.99 o 
 -16   4  12      144.21      132.54      6.69 o 
 -15   4  12       13.77       11.18      2.90 o 
 -14   4  12        0.03        2.27      1.60 o 
 -13   4  12       87.01       88.63      4.57 o 
 -12   4  12        0.40        2.60      1.60 o 
 -11   4  12       29.54       25.89      2.40 o 
 -10   4  12        7.10        5.45      1.35 o 
  -9   4  12      931.85      900.72     10.60 o 
  -8   4  12      215.09      194.59      4.23 o 
  -7   4  12       26.56       16.93      1.47 o 
  -6   4  12      176.79      170.59      3.86 o 
  -5   4  12     1741.35     1601.26     15.44 o 
  -4   4  12     1761.41     1671.57     15.10 o 
  -3   4  12       32.23       27.83      2.33 o 
  -2   4  12      515.27      480.32      8.68 o 
  -1   4  12      553.89      504.30     14.13 o 
   0   4  12      356.70      381.57     12.24 o 
   1   4  12       67.86       76.35      5.94 o 
   2   4  12      111.12       97.30      9.85 o 
   3   4  12      119.64      112.89      5.89 o 
   4   4  12      201.36      208.27      8.06 o 
   5   4  12      362.07      358.64     11.93 o 
   6   4  12       61.44       61.85      4.36 o 
   7   4  12      165.54      173.80     11.57 o 
   8   4  12        2.64        2.63      2.25 o 
   9   4  12       72.18       67.14      5.11 o 
  10   4  12      129.13      124.22      8.25 o 
  11   4  12       50.16       46.65      4.47 o 
  12   4  12        3.56        5.01      3.29 o 
 -18   5  12       23.93       18.97      4.24 o 
 -17   5  12        7.52        8.15      3.32 o 
 -16   5  12        0.04       -1.52      2.31 o 
 -15   5  12       63.63       72.48      5.30 o 
 -14   5  12       10.15        7.36      2.66 o 
 -13   5  12       64.84       72.28      3.93 o 
 -12   5  12      230.12      232.58      6.13 o 
 -11   5  12       94.73       96.28      3.61 o 
 -10   5  12        0.07        1.41      1.30 o 
  -9   5  12        0.05       -0.97      1.24 o 
  -8   5  12        3.96        4.41      1.43 o 
  -7   5  12       25.31       20.43      1.94 o 
  -6   5  12      130.31      164.30      3.91 o 
  -5   5  12       40.67       22.31      1.97 o 
  -4   5  12       38.05       50.27      2.61 o 
  -3   5  12        3.73        9.56      1.86 o 
  -2   5  12       12.39        7.34      1.98 o 
  -1   5  12      173.21      142.87     10.50 o 
   0   5  12        2.77        1.57      2.03 o 
   1   5  12        0.02        0.17      2.13 o 
   2   5  12        0.04        3.46      3.72 o 
   3   5  12       20.63       24.62      6.65 o 
   4   5  12      119.48      138.41     13.09 o 
   5   5  12       42.50       35.24      4.74 o 
   6   5  12        0.17       -0.50      2.33 o 
   7   5  12        0.01       -0.03      2.13 o 
   8   5  12       80.45       63.82      6.44 o 
   9   5  12       18.65       21.50      4.20 o 
  10   5  12        1.37        6.95      3.29 o 
  11   5  12        7.57        6.18      3.66 o 
  12   5  12        0.02        4.72      3.71 o 
 -17   6  12       29.73       28.99      4.69 o 
 -16   6  12        8.51        3.71      2.69 o 
 -15   6  12        2.91        3.85      3.04 o 
 -14   6  12       52.56       48.92      5.00 o 
 -13   6  12        6.97        4.98      2.32 o 
 -12   6  12      133.32      146.74      7.65 o 
 -11   6  12      102.12      101.89      4.36 o 
 -10   6  12        8.57       12.08      2.07 o 
  -9   6  12       23.74       24.81      2.88 o 
  -8   6  12       17.73       18.20      2.05 o 
  -7   6  12      109.01      101.70      3.63 o 
  -6   6  12       40.12       51.03      3.51 o 
  -5   6  12      311.20      262.71      5.90 o 
  -4   6  12      130.06      108.08      4.22 o 
  -3   6  12        6.62        5.01      1.53 o 
  -2   6  12      887.97      803.00     20.83 o 
  -1   6  12      451.95      378.19     13.77 o 
   0   6  12      690.87      683.53     19.34 o 
   1   6  12      221.38      208.22     14.19 o 
   2   6  12        0.08       -1.75      2.40 o 
   3   6  12        2.50        5.87      4.97 o 
   4   6  12       40.29       31.32      8.17 o 
   5   6  12        1.45       -0.25      2.50 o 
   6   6  12       81.34       86.25      8.54 o 
   7   6  12       70.18       83.06      8.95 o 
   8   6  12        0.02        2.72      2.84 o 
   9   6  12       58.21       58.52     10.55 o 
  10   6  12       99.00      100.44      7.33 o 
  11   6  12        5.51        2.14      4.71 o 
 -16   7  12       62.54       62.96      9.63 o 
 -15   7  12        0.97        1.15      2.48 o 
 -14   7  12        4.13       10.06      3.96 o 
 -13   7  12       32.09       32.37      5.15 o 
 -12   7  12       83.94       82.30      7.75 o 
 -11   7  12       80.54       78.98      4.97 o 
 -10   7  12        0.51        2.55      1.81 o 
  -9   7  12        6.69        2.88      1.55 o 
  -8   7  12       12.06       10.35      1.79 o 
  -7   7  12      225.75      225.36      6.43 o 
  -6   7  12       26.27       28.90      2.30 o 
  -5   7  12        0.83        0.06      1.20 o 
  -4   7  12       13.20       13.29      2.00 o 
  -3   7  12        5.32        7.98      1.73 o 
  -2   7  12       11.95        7.27      3.39 o 
  -1   7  12       61.69       76.02      7.41 o 
   0   7  12        6.90        2.06      4.89 o 
   1   7  12        0.36       -0.72      2.80 o 
   2   7  12      133.92      136.23     14.82 o 
   3   7  12      117.40      125.25      9.40 o 
   5   7  12        9.48       11.10      4.71 o 
   6   7  12       20.74       23.04      5.50 o 
   7   7  12        0.57        5.08      4.55 o 
   8   7  12       23.87       23.82      6.54 o 
   9   7  12        7.78        8.01      5.35 o 
  10   7  12       12.57       20.10      4.75 o 
 -14   8  12       62.87       62.85      7.40 o 
 -13   8  12       20.42       20.00      4.15 o 
 -12   8  12        0.59        0.01      3.17 o 
 -11   8  12        1.02        5.76      2.53 o 
 -10   8  12       29.92       29.96      3.03 o 
  -9   8  12       16.09       11.51      2.12 o 
  -8   8  12       98.28      119.40      6.36 o 
  -7   8  12        2.48        2.53      1.51 o 
  -6   8  12       57.03       59.00      4.70 o 
  -5   8  12       15.98       15.02      2.30 o 
  -4   8  12       24.68       28.20      2.53 o 
  -3   8  12      312.09      336.93      9.70 o 
  -2   8  12       13.67       18.56      7.22 o 
  -1   8  12        5.96        5.27      5.63 o 
   4   8  12       56.97       67.76      7.34 o 
   5   8  12       26.83       19.96      5.35 o 
   6   8  12        6.46        0.21      3.82 o 
   7   8  12       29.70       25.14      6.39 o 
   8   8  12       15.64       15.39      5.81 o 
 -13   9  12       84.09       94.05     15.60 o 
 -12   9  12        1.30        1.89      3.95 o 
 -11   9  12        0.11        0.73      3.34 o 
 -10   9  12        6.61        8.19      2.89 o 
  -9   9  12       61.74       65.11      3.85 o 
  -8   9  12       58.29       55.61      4.37 o 
  -7   9  12        0.00       -1.13      1.61 o 
  -6   9  12       29.43       32.15      3.19 o 
  -5   9  12        0.58       -0.68      1.83 o 
  -4   9  12      110.03      101.11     19.01 o 
  -3   9  12       21.18       17.15      3.45 o 
  -2   9  12        0.01        0.42      2.67 o 
   4   9  12        1.46        1.63      4.03 o 
   5   9  12       38.48       33.78      6.13 o 
   6   9  12        9.33       11.94      5.13 o 
 -10  10  12      130.28      142.93      8.70 o 
  -9  10  12       16.40       28.95      4.95 o 
  -8  10  12       74.14       76.85      6.03 o 
  -7  10  12       54.61       56.24      4.77 o 
  -6  10  12       39.62       33.00      3.46 o 
  -5  10  12      128.72      159.39      8.04 o 
  -4  10  12       11.30       10.52      3.09 o 
  -3  10  12        0.07       22.05      7.60 o 
  -2  10  12       19.36       15.34      4.29 o 
  -1  10  12       17.65       20.74      4.76 o 
   3  10  12      131.54      155.90     10.26 o 
 -20   1  13        5.67        0.93      3.41 o 
 -19   1  13        0.01        5.16      3.41 o 
 -18   1  13       13.44       17.58      3.65 o 
 -17   1  13       13.10       14.99      2.19 o 
 -16   1  13       12.02        7.75      2.45 o 
 -15   1  13       65.70       64.80      3.09 o 
 -14   1  13       11.79       12.58      1.61 o 
 -13   1  13       35.07       35.27      2.10 o 
 -12   1  13       20.61       18.30      1.94 o 
 -11   1  13       31.96       32.90      1.61 o 
 -10   1  13      104.67      108.24      2.01 o 
  -9   1  13       24.30       30.45      1.19 o 
  -8   1  13       39.99       36.75      1.20 o 
  -7   1  13      223.36      220.57      2.38 o 
  -6   1  13       26.09       29.29      1.00 o 
  -5   1  13       30.54       36.36      1.05 o 
  -4   1  13      113.93      106.49      1.91 o 
  -3   1  13      173.25      163.34      2.16 o 
  -2   1  13        1.01        3.65      0.60 o 
  -1   1  13      353.03      348.95      3.09 o 
   0   1  13      479.58      471.84      5.04 o 
   1   1  13      240.96      256.68      2.66 o 
   2   1  13        3.84        3.88      0.76 o 
   3   1  13      399.83      376.11      3.99 o 
   4   1  13      574.96      578.68      5.87 o 
   5   1  13        0.58        4.12      1.10 o 
   6   1  13      202.94      189.99      4.02 o 
   7   1  13      117.29      124.38      3.03 o 
   8   1  13       46.92       52.62      2.66 o 
   9   1  13       82.61       83.05      3.32 o 
  10   1  13        3.88        5.27      1.70 o 
  11   1  13       30.59       33.12      2.57 o 
  12   1  13        1.87        3.64      1.79 o 
  13   1  13       18.35       24.26      3.66 o 
 -20   2  13       10.03       15.33      6.10 o 
 -19   2  13        3.73        5.07      3.56 o 
 -18   2  13        1.57        0.59      2.33 o 
 -17   2  13       15.60       21.71      4.13 o 
 -16   2  13       59.44       59.69      4.14 o 
 -15   2  13        4.60        8.22      1.59 o 
 -14   2  13      182.90      177.52      4.30 o 
 -13   2  13      542.24      502.25      8.02 o 
 -12   2  13      865.31      806.97     10.37 o 
 -11   2  13       17.96       15.28      1.63 o 
 -10   2  13      168.22      149.83      3.05 o 
  -9   2  13      401.41      360.17      4.64 o 
  -8   2  13     1335.23     1271.22     10.42 o 
  -7   2  13        0.01        1.09      0.60 o 
  -6   2  13      252.48      268.00      3.10 o 
  -5   2  13        6.29        1.38      0.55 o 
  -4   2  13        3.85       13.55      0.80 o 
  -3   2  13      274.25      278.78      2.95 o 
  -2   2  13      594.78      658.84      5.31 o 
  -1   2  13       74.20       74.84      1.72 o 
   0   2  13      930.90      909.84      7.33 o 
   1   2  13      181.73      174.51      2.63 o 
   2   2  13      484.25      492.69      5.93 o 
   3   2  13       34.76       31.15      1.71 o 
   4   2  13      341.14      334.33      4.41 o 
   5   2  13      105.06      112.09      3.09 o 
   6   2  13        0.16       -0.37      0.95 o 
   7   2  13      247.94      233.16      4.24 o 
   8   2  13        1.23        2.91      1.30 o 
   9   2  13       22.62       28.40      2.93 o 
  10   2  13      213.29      217.76      5.79 o 
  11   2  13       11.82       15.49      3.95 o 
  12   2  13        0.60       -0.21      2.93 o 
  13   2  13        5.82        5.01      2.72 o 
 -19   3  13        9.42        7.38      3.48 o 
 -18   3  13        5.11        7.37      2.70 o 
 -17   3  13        4.34        6.68      2.48 o 
 -16   3  13      251.17      256.87      7.40 o 
 -15   3  13        1.24        4.18      1.65 o 
 -14   3  13       82.38       93.63      4.29 o 
 -13   3  13       97.83       87.44      5.07 o 
 -12   3  13       44.67       53.47      3.15 o 
 -11   3  13        0.56        0.21      1.13 o 
 -10   3  13     1416.06     1309.66     12.08 o 
  -9   3  13     1004.12      963.06      8.99 o 
  -8   3  13      244.67      235.37      4.21 o 
  -7   3  13      997.75     1000.77      8.85 o 
  -6   3  13     1933.58     1960.75     14.59 o 
  -5   3  13       34.28       38.49      1.47 o 
  -4   3  13       93.85       86.77      2.10 o 
  -3   3  13       86.29      101.51      2.15 o 
  -2   3  13        8.71       10.14      1.11 o 
  -1   3  13       11.35        7.34      0.99 o 
   0   3  13      888.53      843.26      8.44 o 
   1   3  13      270.55      256.96      4.93 o 
   2   3  13      587.22      609.25      9.10 o 
   3   3  13      197.56      212.66      5.10 o 
   4   3  13      370.92      379.17      9.02 o 
   5   3  13        4.77        3.92      1.77 o 
   6   3  13       53.43       49.19      3.28 o 
   7   3  13        0.24        1.69      1.74 o 
   8   3  13        0.44        1.33      1.78 o 
   9   3  13        6.31        7.82      2.20 o 
  10   3  13       16.17       18.94      3.15 o 
  11   3  13        0.68       -0.20      2.35 o 
  12   3  13       51.04       49.37      9.63 o 
 -19   4  13        1.49        6.09      3.80 o 
 -18   4  13       24.87       27.89      3.84 o 
 -17   4  13       58.48       70.67      5.05 o 
 -16   4  13       20.63       32.18      4.09 o 
 -15   4  13       93.30       86.46      5.53 o 
 -14   4  13      145.59      153.41      5.24 o 
 -13   4  13        0.17        2.54      1.67 o 
 -12   4  13      803.74      772.11     11.65 o 
 -11   4  13       25.51       19.76      2.00 o 
 -10   4  13       91.77      102.75      3.45 o 
  -9   4  13       79.28       91.14      2.97 o 
  -8   4  13      106.85       80.55      2.72 o 
  -7   4  13        3.19        1.76      0.95 o 
  -6   4  13      121.67      105.11      2.79 o 
  -5   4  13       68.38       61.91      3.11 o 
  -4   4  13     1109.02     1041.12     14.17 o 
  -3   4  13      624.31      622.43     10.44 o 
  -2   4  13      941.67      846.92     14.92 o 
  -1   4  13     2013.98     1957.68     27.28 o 
   0   4  13       11.01        7.27      2.79 o 
   1   4  13      149.83      158.21      8.15 o 
   2   4  13      519.79      497.57     20.35 o 
   3   4  13       47.86       46.01      4.30 o 
   4   4  13        0.02        0.41      2.15 o 
   5   4  13        4.34        1.79      2.02 o 
   6   4  13      174.07      190.54      9.61 o 
   7   4  13       42.16       42.85      4.11 o 
   8   4  13      116.74      123.11      6.32 o 
   9   4  13       60.49       49.22     10.13 o 
  10   4  13        0.01        0.88      2.41 o 
  11   4  13       16.71       12.95      3.11 o 
  12   4  13       11.64        8.38      3.08 o 
 -18   5  13       26.89       20.22      4.32 o 
 -17   5  13       36.97       32.66      3.94 o 
 -16   5  13       51.21       53.01      5.12 o 
 -15   5  13        0.72        3.65      2.76 o 
 -14   5  13       86.94       99.44      5.21 o 
 -13   5  13        0.02        3.22      1.83 o 
 -12   5  13       10.48       11.30      1.80 o 
 -11   5  13      395.34      380.31      8.86 o 
 -10   5  13       43.60       35.47      2.40 o 
  -9   5  13      265.35      263.58      7.12 o 
  -8   5  13      883.54      861.87     11.58 o 
  -7   5  13      253.83      198.80      5.74 o 
  -6   5  13     1576.82     1423.04     16.26 o 
  -5   5  13       29.40       47.99      3.69 o 
  -4   5  13      306.56      264.33      7.36 o 
  -3   5  13      800.44      648.22     12.01 o 
  -2   5  13      419.44      418.41     10.11 o 
  -1   5  13       75.86       76.11      8.12 o 
   0   5  13      115.92      104.66     21.55 o 
   1   5  13        0.01        1.72      2.62 o 
   2   5  13      235.45      221.88     15.44 o 
   3   5  13       12.63       14.87      5.66 o 
   4   5  13      155.83      133.75     13.19 o 
   5   5  13       35.46       31.92      4.72 o 
   6   5  13        0.00       -0.16      2.16 o 
   7   5  13      185.26      165.13      9.32 o 
   8   5  13      102.43      119.04      7.14 o 
   9   5  13       53.55       63.04      5.95 o 
  10   5  13        1.06        3.79      3.23 o 
  11   5  13       55.49       53.62      6.21 o 
 -17   6  13       13.62       14.78      3.85 o 
 -16   6  13       24.26       28.44      4.37 o 
 -15   6  13        5.26        1.14      2.70 o 
 -14   6  13        0.01       -0.15      2.37 o 
 -13   6  13      101.87      110.13      5.25 o 
 -12   6  13        0.35        1.38      1.74 o 
 -11   6  13        9.78        9.67      2.14 o 
 -10   6  13        2.22        4.70      1.83 o 
  -9   6  13       22.35       25.10      2.41 o 
  -8   6  13        1.74        2.02      1.48 o 
  -7   6  13       19.78       23.45      2.24 o 
  -6   6  13       31.50       30.84      2.37 o 
  -5   6  13       18.30       28.51      2.29 o 
  -4   6  13        8.04       10.80      1.87 o 
  -3   6  13      422.72      389.22      8.41 o 
  -2   6  13      148.14      137.61      5.94 o 
  -1   6  13       63.88       50.13      6.02 o 
   0   6  13        0.00       -0.08      2.39 o 
   1   6  13       18.27       21.20      4.38 o 
   2   6  13        0.00        1.27      2.89 o 
   3   6  13       96.07       79.75     11.46 o 
   4   6  13        3.96        5.40      5.35 o 
   5   6  13       32.58       28.88      6.73 o 
   6   6  13       14.29       21.00      5.66 o 
   7   6  13        0.95       -0.31      4.03 o 
   8   6  13        0.06        2.87      3.15 o 
   9   6  13       33.68       28.38      4.94 o 
  10   6  13        0.08       -0.20      3.45 o 
 -16   7  13        0.51        6.69      3.39 o 
 -15   7  13       16.21       14.86      3.25 o 
 -14   7  13       17.87       27.41      5.21 o 
 -13   7  13        5.02        4.91      3.60 o 
 -12   7  13       22.64       19.84      4.61 o 
 -11   7  13        4.27        2.69      2.25 o 
 -10   7  13        9.03        8.66      2.04 o 
  -9   7  13        0.16        0.21      1.43 o 
  -8   7  13        0.93        4.19      1.62 o 
  -7   7  13       25.70       20.80      2.24 o 
  -6   7  13      106.86      110.62      3.98 o 
  -5   7  13        1.68        1.22      1.43 o 
  -4   7  13       56.32       65.16      3.71 o 
  -3   7  13       39.78       41.22      3.85 o 
  -2   7  13        4.34        4.41      2.18 o 
  -1   7  13       99.93      104.00      8.41 o 
   0   7  13       25.49       29.55      5.38 o 
   1   7  13        8.99        9.27      3.14 o 
   2   7  13      128.30      147.26     18.38 o 
   4   7  13       12.67        8.27      4.29 o 
   5   7  13        6.49        4.50      3.82 o 
   6   7  13       50.91       51.64      7.60 o 
   7   7  13       42.94       44.56      7.75 o 
   8   7  13       21.77       15.44      6.23 o 
   9   7  13        3.75        1.99      5.35 o 
 -14   8  13       54.22       79.56      8.06 o 
 -13   8  13      101.80      106.40      8.03 o 
 -12   8  13       71.93       86.10      5.97 o 
 -11   8  13       13.15       11.88      2.53 o 
 -10   8  13       20.53       26.23      2.92 o 
  -9   8  13      132.50      126.10      4.88 o 
  -8   8  13       40.90       44.19      4.02 o 
  -7   8  13        5.76        7.72      1.87 o 
  -6   8  13       55.42       57.05      4.03 o 
  -5   8  13        0.03       -1.15      1.61 o 
  -4   8  13        0.02        0.33      1.63 o 
  -3   8  13       73.27       70.59      6.54 o 
  -2   8  13      120.58      138.41      8.90 o 
   4   8  13        1.73        4.29      3.77 o 
   5   8  13        0.24        1.94      4.03 o 
   6   8  13       22.18       15.29      5.40 o 
   7   8  13        3.47        0.00      3.98 o 
 -12   9  13       43.66       41.16      6.96 o 
 -11   9  13        3.99        3.76      2.57 o 
 -10   9  13       55.26       58.39      3.84 o 
  -9   9  13       16.84       10.81      2.28 o 
  -8   9  13        0.75        3.07      1.84 o 
  -7   9  13       12.09       10.88      2.49 o 
  -6   9  13        6.13        4.22      2.48 o 
  -5   9  13        6.39        8.87      2.35 o 
  -4   9  13      124.51      122.58      7.16 o 
  -3   9  13      136.11      125.18     12.62 o 
  -2   9  13       29.40       27.65      5.24 o 
   4   9  13        1.31       -3.08      3.51 o 
   5   9  13        1.22        0.78      3.98 o 
  -9  10  13        0.20        1.05      3.46 o 
  -8  10  13        6.04        7.65      3.62 o 
  -7  10  13       23.22       28.11      4.32 o 
  -6  10  13        1.27        3.55      2.84 o 
  -5  10  13       10.37       13.43      3.69 o 
  -4  10  13       27.06       19.63      3.97 o 
  -3  10  13       45.69       42.09      4.95 o 
  -2  10  13      186.19      202.04     11.53 o 
  -1  10  13       37.37       42.89      6.44 o 
 -20   0  14       86.28       80.12      9.90 o 
 -19   0  14       39.15       35.09      7.39 o 
 -18   0  14       49.56       59.50      8.12 o 
 -17   0  14       10.14        8.80      4.55 o 
 -16   0  14       57.34       58.92      3.93 o 
 -15   0  14        0.44        3.04      1.63 o 
 -14   0  14      208.28      197.17      5.72 o 
 -13   0  14       99.91       93.64      3.29 o 
 -12   0  14      166.80      168.92      5.61 o 
 -11   0  14      108.17       73.56      3.32 o 
 -10   0  14        4.65        7.71      1.15 o 
  -9   0  14      198.35      203.90      4.57 o 
  -8   0  14      766.51      755.36      7.58 o 
  -7   0  14        0.44        2.46      0.86 o 
  -6   0  14      222.06      213.16      3.64 o 
  -5   0  14      711.57      717.62      7.27 o 
  -4   0  14     1004.85     1141.44     10.85 o 
  -3   0  14     1064.29     1052.86     10.09 o 
  -2   0  14      219.70      202.09      3.54 o 
  -1   0  14       31.06       35.16      1.58 o 
   0   0  14       56.59       56.73      1.80 o 
   1   0  14       37.94       40.24      1.74 o 
   2   0  14       84.28       79.39      2.39 o 
   3   0  14      153.28      159.46      4.23 o 
   4   0  14     1990.23     1878.83     20.54 o 
   5   0  14      264.95      221.92      5.20 o 
   6   0  14       82.61       84.43      3.88 o 
   7   0  14        3.36        1.90      1.47 o 
   8   0  14      209.69      217.88     11.70 o 
   9   0  14       62.15       66.91      3.69 o 
  10   0  14       18.01       14.38      3.34 o 
  11   0  14        4.17        2.23      2.80 o 
  12   0  14       10.44        8.03      3.53 o 
  13   0  14        3.97        7.53      3.44 o 
 -20   1  14       37.41       50.89      7.12 o 
 -19   1  14        7.07        3.44      3.35 o 
 -18   1  14       34.69       32.22      3.25 o 
 -17   1  14        0.33        0.18      1.65 o 
 -16   1  14       89.07       85.58      3.63 o 
 -15   1  14      411.08      393.51      9.68 o 
 -14   1  14      398.89      391.99      6.46 o 
 -13   1  14        0.03       -0.05      0.95 o 
 -12   1  14      345.79      312.92      5.78 o 
 -11   1  14      297.76      266.07      3.50 o 
 -10   1  14     1303.47     1220.02     11.58 o 
  -9   1  14        4.72        3.87      0.77 o 
  -8   1  14       62.35       67.20      1.57 o 
  -7   1  14      326.88      383.62      3.63 o 
  -6   1  14      319.40      313.26      3.29 o 
  -5   1  14       48.46       61.85      1.44 o 
  -4   1  14      334.68      334.42      3.71 o 
  -3   1  14       74.97       55.44      1.39 o 
  -2   1  14      335.14      356.81      3.35 o 
  -1   1  14      506.18      555.65      4.18 o 
   0   1  14      191.73      214.35      2.73 o 
   1   1  14        3.70        6.68      0.77 o 
   2   1  14      473.18      476.91      4.58 o 
   3   1  14        5.49        3.22      0.79 o 
   4   1  14       18.86       26.17      1.51 o 
   5   1  14       13.10       17.15      2.00 o 
   6   1  14       48.07       56.95      2.11 o 
   7   1  14       28.01       24.55      2.03 o 
   8   1  14        7.58        7.82      1.63 o 
   9   1  14       24.10       20.85      2.14 o 
  10   1  14      122.77      145.25      6.60 o 
  11   1  14        0.14        2.67      1.75 o 
  12   1  14       11.54       12.25      2.51 o 
  13   1  14        6.92        5.87      4.45 o 
 -20   2  14       98.57       95.60      6.68 o 
 -19   2  14       93.39      103.78      7.13 o 
 -18   2  14        2.81        1.73      2.43 o 
 -17   2  14       32.53       24.79      3.57 o 
 -16   2  14      881.65      927.97     16.85 o 
 -15   2  14       12.30       11.03      1.88 o 
 -14   2  14      102.16       96.84      3.79 o 
 -13   2  14      113.78      115.72      3.97 o 
 -12   2  14      131.18      121.49      3.37 o 
 -11   2  14       27.74       30.87      1.83 o 
 -10   2  14      915.95      856.34      8.24 o 
  -9   2  14      916.68      856.89      8.04 o 
  -8   2  14     1761.19     1660.10     11.86 o 
  -7   2  14      435.31      425.41      4.31 o 
  -6   2  14     2959.97     2830.72     17.02 o 
  -5   2  14      898.03      824.33      6.12 o 
  -4   2  14        9.00        4.89      0.82 o 
  -3   2  14       17.61       14.31      0.71 o 
  -2   2  14        1.83        0.77      0.65 o 
  -1   2  14       12.19       16.01      1.07 o 
   0   2  14       78.36       72.46      1.75 o 
   1   2  14      346.15      359.26      4.14 o 
   2   2  14       84.96       76.54      2.11 o 
   3   2  14        8.56       11.12      1.31 o 
   4   2  14       21.86       22.31      1.81 o 
   5   2  14      102.96       96.33      2.66 o 
   6   2  14        5.78        3.91      1.15 o 
   7   2  14        8.78        8.63      1.46 o 
   8   2  14        0.40        1.90      1.36 o 
   9   2  14      196.19      219.73     10.88 o 
  10   2  14      158.79      167.76      6.29 o 
  11   2  14        5.00        4.03      2.46 o 
  12   2  14        1.31        3.75      2.51 o 
 -19   3  14       19.31       19.10      4.16 o 
 -18   3  14       40.51       44.80      4.52 o 
 -17   3  14       81.25       60.89      4.34 o 
 -16   3  14       14.72       12.66      2.85 o 
 -15   3  14       27.35       31.55      3.72 o 
 -14   3  14        8.11       10.12      1.88 o 
 -13   3  14        1.86        0.40      1.47 o 
 -12   3  14        1.50        1.32      1.41 o 
 -11   3  14      352.85      315.87      4.99 o 
 -10   3  14       33.58       33.58      1.80 o 
  -9   3  14       17.05       14.59      1.30 o 
  -8   3  14      151.20      138.33      3.19 o 
  -7   3  14        0.22        2.46      0.86 o 
  -6   3  14       13.95       14.46      1.84 o 
  -5   3  14     1179.67     1182.88     10.31 o 
  -4   3  14      119.46      103.75      2.95 o 
  -3   3  14       63.17       61.90      1.87 o 
  -2   3  14        1.24        1.50      0.83 o 
  -1   3  14        2.65        1.94      0.85 o 
   0   3  14      212.09      218.59      3.81 o 
   1   3  14      839.89      830.20      8.75 o 
   2   3  14        6.61        5.64      1.56 o 
   3   3  14      261.89      256.43      5.78 o 
   4   3  14       35.44       31.81      2.29 o 
   5   3  14      146.95      149.09      4.35 o 
   6   3  14        5.00        3.25      1.54 o 
   7   3  14        0.18        2.73      1.61 o 
   8   3  14       26.97       25.90      5.01 o 
   9   3  14       25.73       23.80      3.17 o 
  10   3  14       15.63       16.72      3.17 o 
  11   3  14       12.44       22.24      5.18 o 
  12   3  14        0.21        2.89      2.58 o 
 -19   4  14       73.73       85.77      7.33 o 
 -18   4  14       10.57       19.70      3.45 o 
 -17   4  14       51.97       42.77      4.69 o 
 -16   4  14       21.46       14.24      4.18 o 
 -15   4  14        4.91        7.06      2.80 o 
 -14   4  14       97.42       97.56      4.50 o 
 -13   4  14       88.04       75.12      4.72 o 
 -12   4  14       29.78       33.34      2.56 o 
 -11   4  14       13.26        7.67      1.60 o 
 -10   4  14       59.80       55.09      2.61 o 
  -9   4  14      272.35      236.38      4.66 o 
  -8   4  14       58.34       56.64      2.43 o 
  -7   4  14     1193.93     1083.19     15.82 o 
  -6   4  14       94.11       82.15      2.90 o 
  -5   4  14       11.54       14.38      1.54 o 
  -4   4  14      145.94      133.68      4.45 o 
  -3   4  14      267.48      222.41      5.98 o 
  -2   4  14      933.99      897.96     20.01 o 
  -1   4  14       94.98      107.39      5.07 o 
   0   4  14      121.65      114.63      6.97 o 
   1   4  14      331.62      311.31     11.57 o 
   2   4  14      384.80      423.04     16.84 o 
   3   4  14      122.60      115.06      6.27 o 
   4   4  14       31.24       25.67      4.48 o 
   5   4  14       47.54       60.88      4.30 o 
   6   4  14       26.81       23.03      3.32 o 
   7   4  14       81.11       86.07      5.37 o 
   8   4  14       76.61       79.00      4.45 o 
   9   4  14       32.34       27.94      3.10 o 
  10   4  14        0.86        6.16      2.38 o 
  11   4  14       56.72       47.92      4.46 o 
 -18   5  14        7.87        7.55      3.56 o 
 -17   5  14       79.54       91.93      5.78 o 
 -16   5  14        8.23        8.43      3.07 o 
 -15   5  14        0.51        1.67      2.49 o 
 -14   5  14       57.06       68.24      5.88 o 
 -13   5  14       34.21       32.93      3.06 o 
 -12   5  14       13.76        9.98      1.88 o 
 -11   5  14        2.04        2.98      1.84 o 
 -10   5  14        0.61       -0.80      1.15 o 
  -9   5  14      203.89      199.38      6.02 o 
  -8   5  14        0.35        0.89      1.27 o 
  -7   5  14        1.27        3.11      1.41 o 
  -6   5  14       35.18       27.61      2.32 o 
  -5   5  14        0.79        2.51      1.39 o 
  -4   5  14      170.39      162.82      4.79 o 
  -3   5  14       96.57       53.61      3.83 o 
  -2   5  14       27.38       28.77      3.30 o 
  -1   5  14       64.28       66.35      4.70 o 
   0   5  14        1.71        1.15      2.43 o 
   1   5  14       26.24       24.02      4.55 o 
   2   5  14       67.45       63.14      6.50 o 
   3   5  14      208.66      182.98     14.61 o 
   4   5  14       42.08       38.43      8.22 o 
   5   5  14        7.47        2.52      2.27 o 
   6   5  14       61.15       62.20      6.37 o 
   7   5  14       22.93       17.98      3.88 o 
   8   5  14        5.60        1.94      3.01 o 
   9   5  14        0.13        1.95      3.11 o 
  10   5  14       18.49       17.45      6.31 o 
  11   5  14        0.00        0.07      2.76 o 
 -17   6  14      154.72      162.83     11.29 o 
 -16   6  14        2.11        0.18      2.76 o 
 -15   6  14        7.65       11.39      4.04 o 
 -14   6  14        1.76        4.45      3.94 o 
 -13   6  14       43.07       44.47      6.00 o 
 -12   6  14       52.31       42.86      4.30 o 
 -11   6  14        6.03        3.53      1.75 o 
 -10   6  14       12.10        8.91      2.04 o 
  -9   6  14        0.10       -0.15      1.36 o 
  -8   6  14       12.16       14.66      2.05 o 
  -7   6  14       40.81       39.01      3.43 o 
  -6   6  14        9.99        8.65      1.74 o 
  -5   6  14        1.81        2.95      1.60 o 
  -4   6  14       52.24       55.59      3.27 o 
  -3   6  14        0.19        1.25      1.75 o 
  -2   6  14      371.55      356.23     11.47 o 
  -1   6  14        0.00        1.87      2.79 o 
   0   6  14       63.27       49.52      6.22 o 
   1   6  14       60.58       70.38     10.29 o 
   2   6  14      420.41      438.69     16.23 o 
   3   6  14      457.49      467.98     17.01 o 
   4   6  14       19.37       17.49      6.23 o 
   5   6  14       50.46       56.92      7.86 o 
   6   6  14       74.42       79.65      9.06 o 
   7   6  14       71.66       76.57      6.23 o 
   8   6  14        1.06       -2.74      2.74 o 
   9   6  14        0.02        2.56      8.72 o 
  10   6  14       14.47       11.99      4.45 o 
 -16   7  14       54.51       55.15      8.08 o 
 -15   7  14       13.86       15.61      4.87 o 
 -14   7  14        5.75        1.42      3.42 o 
 -13   7  14        7.15       10.71      4.20 o 
 -12   7  14       16.06       13.01      2.70 o 
 -11   7  14       43.29       37.97      3.73 o 
 -10   7  14        4.48        4.52      1.86 o 
  -9   7  14      201.09      207.15      7.49 o 
  -8   7  14       13.00       11.25      2.22 o 
  -7   7  14      192.35      191.73      5.33 o 
  -6   7  14        2.22        3.04      1.78 o 
  -5   7  14        4.24        3.60      1.72 o 
  -4   7  14       49.28       48.84      3.29 o 
  -3   7  14        0.05        1.36      1.79 o 
  -2   7  14       87.20       81.35      7.50 o 
  -1   7  14        4.94        6.02      3.14 o 
   0   7  14       12.77        6.73      3.28 o 
   1   7  14       88.76       90.53      9.82 o 
   4   7  14        0.00        5.08      4.29 o 
   5   7  14        0.89        0.31      3.62 o 
   6   7  14        2.85       -0.78      3.82 o 
   7   7  14       30.72       29.85      7.07 o 
   8   7  14        0.17        0.10      4.87 o 
 -14   8  14       12.14       17.86      6.54 o 
 -13   8  14        0.78        4.04      3.34 o 
 -12   8  14       53.08       47.22      4.82 o 
 -11   8  14        1.48        0.94      1.98 o 
 -10   8  14        3.40        4.26      1.99 o 
  -9   8  14       24.27       21.95      3.00 o 
  -8   8  14        1.53        1.65      1.64 o 
  -7   8  14       42.85       44.37      4.08 o 
  -6   8  14       48.76       58.26      4.20 o 
  -5   8  14       11.85       10.95      2.39 o 
  -4   8  14        6.63        8.43      2.78 o 
  -3   8  14        9.67        7.44      3.30 o 
  -2   8  14        0.84        2.25      2.46 o 
  -1   8  14       19.27       22.42      5.08 o 
   4   8  14      112.43      113.53      9.74 o 
   5   8  14        5.19        4.50      4.40 o 
   6   8  14      130.21      148.41     11.63 o 
   7   8  14        6.22       -3.72      4.03 o 
 -12   9  14       18.65       27.96      6.44 o 
 -11   9  14        4.21        1.44      3.54 o 
 -10   9  14       43.41       52.65      6.45 o 
  -9   9  14       97.56       95.56      4.65 o 
  -8   9  14       36.92       32.92      3.70 o 
  -7   9  14        0.72        2.00      2.09 o 
  -6   9  14       18.31       15.62      2.96 o 
  -5   9  14       53.19       44.06      5.08 o 
  -4   9  14        6.08        4.64      2.82 o 
  -3   9  14       21.98       20.87      4.08 o 
  -2   9  14      388.56      414.71     16.91 o 
  -1   9  14        1.80       -1.10      3.08 o 
   3   9  14        3.22        5.92      4.55 o 
   4   9  14        0.07        2.15      4.14 o 
   5   9  14        1.67        2.51      4.40 o 
  -9  10  14       28.78       37.29      6.08 o 
  -8  10  14        1.67       -0.78      3.20 o 
  -7  10  14        7.89        4.81      3.15 o 
  -6  10  14        0.19        1.99      3.08 o 
  -5  10  14        0.11        2.37      2.80 o 
  -4  10  14      321.27      328.14     14.77 o 
  -3  10  14        1.24       -0.05      3.36 o 
  -2  10  14      213.16      241.32     13.19 o 
  -1  10  14       23.22       17.23      5.02 o 
   0  10  14        4.50        9.21      4.40 o 
 -20   1  15        9.65        3.97      4.42 o 
 -19   1  15        0.07       -0.93      3.01 o 
 -18   1  15        7.80        7.19      2.45 o 
 -17   1  15        0.91        1.95      1.72 o 
 -16   1  15       20.69       11.09      2.01 o 
 -15   1  15        4.59        6.16      1.35 o 
 -14   1  15       25.90       24.64      1.87 o 
 -13   1  15        1.23        1.29      0.95 o 
 -12   1  15        0.48       -0.73      0.73 o 
 -11   1  15      309.10      297.62      3.48 o 
 -10   1  15       45.18       38.49      1.42 o 
  -9   1  15       12.07        4.06      0.74 o 
  -8   1  15     1145.81     1131.66      8.20 o 
  -7   1  15        0.20        1.91      0.63 o 
  -6   1  15       69.85       67.17      1.59 o 
  -5   1  15        8.95        5.87      0.90 o 
  -4   1  15      129.98      126.96      2.05 o 
  -3   1  15       18.25       19.15      0.99 o 
  -2   1  15       28.43       29.75      1.11 o 
  -1   1  15      582.73      581.62      5.08 o 
   0   1  15       91.21       92.46      1.90 o 
   1   1  15      159.85      164.22      2.52 o 
   2   1  15       91.25       99.76      2.46 o 
   3   1  15      220.14      230.62      3.30 o 
   4   1  15       10.83        8.47      1.15 o 
   5   1  15        0.00       -0.85      0.85 o 
   6   1  15      462.50      430.24      5.65 o 
   7   1  15       30.47       32.34      2.23 o 
   8   1  15       72.78       78.33      3.27 o 
   9   1  15       39.81       37.63      2.63 o 
  10   1  15        3.08        2.62      1.68 o 
  11   1  15        0.55        1.08      1.78 o 
  12   1  15        3.70        3.33      2.75 o 
 -20   2  15       22.72       28.70      4.64 o 
 -19   2  15       54.33       52.60      3.86 o 
 -18   2  15        3.04        2.73      3.10 o 
 -17   2  15      102.02      107.29      5.75 o 
 -16   2  15        0.08       -0.24      2.42 o 
 -15   2  15       51.28       52.99      2.97 o 
 -14   2  15        2.61        2.36      1.35 o 
 -13   2  15       24.96       23.70      2.22 o 
 -12   2  15        9.74       16.20      1.64 o 
 -11   2  15      499.50      489.47      9.54 o 
 -10   2  15      745.20      712.44      7.42 o 
  -9   2  15        9.27       17.37      1.38 o 
  -8   2  15       63.45       60.99      1.77 o 
  -7   2  15      330.76      311.71      3.66 o 
  -6   2  15     2529.38     2494.66     14.80 o 
  -5   2  15      157.25      168.24      2.39 o 
  -4   2  15      517.51      516.22      5.02 o 
  -3   2  15      203.04      210.58      2.94 o 
  -2   2  15        1.40        2.46      0.61 o 
  -1   2  15       16.57       26.34      1.29 o 
   0   2  15      335.13      349.68      4.55 o 
   1   2  15        4.39        2.65      0.80 o 
   2   2  15       10.24       11.07      1.06 o 
   3   2  15       50.00       48.86      1.83 o 
   4   2  15      234.52      237.95      3.83 o 
   5   2  15       75.83       79.77      2.65 o 
   6   2  15        1.13       -0.47      1.14 o 
   7   2  15        1.44       -0.89      1.17 o 
   8   2  15       44.22       40.86      2.88 o 
   9   2  15       96.00      111.76      5.36 o 
  10   2  15       47.59       48.64      4.11 o 
  11   2  15       34.01       46.94      6.71 o 
  12   2  15       44.70       35.44      3.91 o 
 -19   3  15       24.49       28.49      4.55 o 
 -18   3  15       30.05       25.68      4.40 o 
 -17   3  15        8.52        9.23      2.85 o 
 -16   3  15       50.68       51.25      3.99 o 
 -15   3  15        0.97        1.19      1.70 o 
 -14   3  15       58.86       50.49      3.04 o 
 -13   3  15        0.01       -0.35      1.34 o 
 -12   3  15       45.16       51.27      2.35 o 
 -11   3  15       25.00       24.36      2.04 o 
 -10   3  15       60.56       66.78      2.13 o 
  -9   3  15     1408.32     1431.27     12.20 o 
  -8   3  15      662.80      644.85      6.88 o 
  -7   3  15      440.65      450.44      6.99 o 
  -6   3  15      766.42      761.19      7.13 o 
  -5   3  15      137.53      148.14      2.77 o 
  -4   3  15       87.24       93.95      2.23 o 
  -3   3  15      198.89      217.39      3.56 o 
  -2   3  15       53.95       50.80      2.62 o 
  -1   3  15        0.00        0.78      0.87 o 
   0   3  15      305.76      288.79      4.59 o 
   1   3  15     1004.88      981.35     10.06 o 
   2   3  15      150.57      155.61      3.86 o 
   3   3  15        0.14        0.24      1.37 o 
   4   3  15        2.23        4.06      1.48 o 
   5   3  15       72.64       78.54      4.33 o 
   6   3  15       43.58       44.69      4.08 o 
   7   3  15        9.83        3.93      1.86 o 
   8   3  15       27.07       28.62      3.88 o 
   9   3  15        9.85       11.61      2.90 o 
  10   3  15        6.99        5.45      2.61 o 
  11   3  15        2.94        5.57      2.64 o 
 -19   4  15        8.13        7.55      4.22 o 
 -18   4  15        6.81       14.12      4.42 o 
 -17   4  15       24.76       21.01      3.85 o 
 -16   4  15        3.10        0.87      3.53 o 
 -15   4  15       85.11       84.30      5.50 o 
 -14   4  15        5.85        5.90      1.95 o 
 -13   4  15        2.94        2.68      1.52 o 
 -12   4  15        0.12        1.74      1.34 o 
 -11   4  15       15.91       20.48      1.98 o 
 -10   4  15        0.09        1.84      1.13 o 
  -9   4  15       24.47       24.32      1.94 o 
  -8   4  15     1040.22      964.50     11.06 o 
  -7   4  15       61.44       59.73      2.71 o 
  -6   4  15      412.96      374.77      6.42 o 
  -5   4  15      373.52      317.82      5.63 o 
  -4   4  15      409.82      390.91      6.82 o 
  -3   4  15        0.00       -0.63      1.30 o 
  -2   4  15        0.13        1.25      1.63 o 
  -1   4  15      134.57      125.80      5.69 o 
   0   4  15      748.58      753.98     14.87 o 
   1   4  15        9.95        6.93      2.17 o 
   2   4  15     1251.65     1239.14     19.80 o 
   3   4  15        1.80       -0.91      2.38 o 
   4   4  15      684.90      679.58     15.30 o 
   5   4  15      250.20      263.29      6.79 o 
   6   4  15        6.70        6.80      2.02 o 
   7   4  15       49.45       50.26      4.10 o 
   8   4  15       17.12       16.97      2.69 o 
   9   4  15       11.69       10.47      2.63 o 
  10   4  15       31.89       30.61      3.80 o 
  11   4  15        9.34        4.44      2.80 o 
 -18   5  15        5.43        0.83      3.26 o 
 -17   5  15       52.91       50.07      5.09 o 
 -16   5  15       36.36       39.94      7.19 o 
 -15   5  15      206.59      198.45      7.97 o 
 -14   5  15        0.12        1.13      2.02 o 
 -13   5  15        7.86        5.36      1.89 o 
 -12   5  15       37.83       37.01      2.58 o 
 -11   5  15        9.70        6.09      1.52 o 
 -10   5  15       11.10       12.12      1.84 o 
  -9   5  15        0.14       -0.64      1.38 o 
  -8   5  15       19.62       16.23      2.09 o 
  -7   5  15        4.80        5.66      1.75 o 
  -6   5  15      768.58      734.75     10.83 o 
  -5   5  15      873.73      768.84     11.15 o 
  -4   5  15      407.18      373.05      7.64 o 
  -3   5  15       28.34       23.59      3.14 o 
  -2   5  15      431.01      437.90     10.84 o 
  -1   5  15      551.92      500.90     11.96 o 
   0   5  15      307.13      277.11      8.83 o 
   1   5  15       97.55       85.69      7.20 o 
   2   5  15       47.13       44.22      5.95 o 
   3   5  15      164.35      157.31      9.77 o 
   4   5  15       29.17       36.22      4.07 o 
   5   5  15       99.02       98.11      6.37 o 
   6   5  15       67.31       82.48      6.13 o 
   7   5  15       34.01       27.26      9.85 o 
   8   5  15       17.87       18.79      4.17 o 
   9   5  15       30.23       34.04      9.59 o 
  10   5  15      104.16      100.39      6.04 o 
 -17   6  15       34.27       33.26      4.95 o 
 -16   6  15       15.39       16.95      5.30 o 
 -15   6  15       36.19       46.04      5.07 o 
 -14   6  15        1.65        1.46      2.25 o 
 -13   6  15        1.33        3.30      2.30 o 
 -12   6  15        5.11       12.06      2.55 o 
 -11   6  15       23.34       19.34      3.87 o 
 -10   6  15       32.46       30.97      4.12 o 
  -9   6  15       18.07       22.53      2.51 o 
  -8   6  15        2.93        4.25      1.55 o 
  -7   6  15       29.29       28.68      2.57 o 
  -6   6  15       53.41       54.44      3.15 o 
  -5   6  15        2.72        1.76      1.43 o 
  -4   6  15       20.65       20.46      2.38 o 
  -3   6  15       64.28       66.64      7.68 o 
  -2   6  15       43.52       50.17      4.35 o 
  -1   6  15       34.89       39.75      4.57 o 
   0   6  15      361.18      345.18     14.07 o 
   1   6  15        0.02        0.39      3.36 o 
   2   6  15       68.38       91.59      8.09 o 
   3   6  15       39.78       43.19      7.01 o 
   4   6  15       33.45       23.56      5.87 o 
   5   6  15        2.94       -0.26      3.72 o 
   6   6  15        8.12       11.15      5.40 o 
   7   6  15        3.65        5.70      3.28 o 
   8   6  15       20.82       18.92      4.27 o 
   9   6  15        1.75        2.01      4.45 o 
 -16   7  15        6.06        7.18      3.99 o 
 -15   7  15        2.20        3.05      2.92 o 
 -14   7  15        3.92        4.50      3.19 o 
 -13   7  15       18.04       13.58      3.44 o 
 -12   7  15        0.58        2.15      2.20 o 
 -11   7  15        2.32        4.67      2.03 o 
 -10   7  15       27.46       35.53      4.10 o 
  -9   7  15       39.19       35.10      3.22 o 
  -8   7  15        1.37        0.86      1.55 o 
  -7   7  15        4.53        4.23      1.68 o 
  -6   7  15        5.84        5.18      2.01 o 
  -5   7  15       24.20       31.97      3.16 o 
  -4   7  15       83.39       89.85      4.87 o 
  -3   7  15        1.04        3.28      2.06 o 
  -2   7  15       12.60       21.75      3.46 o 
  -1   7  15       13.82       21.03      4.13 o 
   0   7  15       48.36       49.51      6.71 o 
   4   7  15      153.99      183.19     12.20 o 
   5   7  15        8.04        2.56      4.09 o 
   6   7  15       41.27       39.17      7.49 o 
   7   7  15       10.75        9.69      5.66 o 
   8   7  15       23.58       17.02      6.54 o 
 -14   8  15        5.21        3.41      5.13 o 
 -13   8  15      186.93      185.82     11.31 o 
 -12   8  15      226.45      246.35      7.82 o 
 -11   8  15       71.65       70.76      4.50 o 
 -10   8  15       19.06       15.85      2.71 o 
  -9   8  15        4.86        3.45      2.33 o 
  -8   8  15        1.42        0.87      1.68 o 
  -7   8  15      166.29      179.88     13.71 o 
  -6   8  15        0.18        0.18      1.86 o 
  -5   8  15       16.35       14.64      2.91 o 
  -4   8  15        2.36        6.36      2.79 o 
  -3   8  15        1.43        5.93      2.88 o 
  -2   8  15       45.16       49.28      6.60 o 
  -1   8  15       49.28       44.20      6.65 o 
   4   8  15        2.98        1.68      3.98 o 
   5   8  15        0.01        1.78      4.40 o 
   6   8  15        3.58       11.10      5.02 o 
 -12   9  15      140.60      167.00     12.10 o 
 -11   9  15        1.19        2.66      2.89 o 
 -10   9  15        0.09        3.03      2.48 o 
  -9   9  15        4.63        5.91      2.07 o 
  -8   9  15       78.02       84.06      5.36 o 
  -7   9  15        1.19        3.71      2.76 o 
  -6   9  15        2.66        3.19      2.08 o 
  -5   9  15       43.10       52.84      5.67 o 
  -4   9  15       60.11       67.05      6.26 o 
  -3   9  15      298.77      340.27     28.57 o 
  -2   9  15      115.41      127.98      9.90 o 
  -1   9  15        1.35        5.61      3.82 o 
   0   9  15       11.21       11.41      4.61 o 
   3   9  15        5.67       11.89      4.97 o 
   4   9  15        0.12        0.42      4.19 o 
  -8  10  15       34.94       42.89      6.60 o 
  -7  10  15        0.66        7.44      3.98 o 
  -6  10  15       14.55       13.19      4.40 o 
  -5  10  15       23.47       17.23      4.55 o 
  -4  10  15        2.72        1.16      3.15 o 
  -3  10  15        1.23        3.82      3.72 o 
  -2  10  15        5.30        4.55      3.93 o 
  -1  10  15        2.67        4.61      3.93 o 
   0  10  15        3.46       -0.42      3.88 o 
 -20   0  16       33.70       38.12      7.86 o 
 -19   0  16        0.02        2.30      4.92 o 
 -18   0  16        0.51       -4.03      4.03 o 
 -17   0  16        2.71        2.76      2.89 o 
 -16   0  16      101.42      109.17      7.44 o 
 -15   0  16       52.16       42.74      3.74 o 
 -14   0  16       23.61       25.74      2.14 o 
 -13   0  16      225.10      226.08      4.96 o 
 -12   0  16       40.04       53.17      4.54 o 
 -11   0  16      153.82      140.02      3.80 o 
 -10   0  16      100.28       97.98      2.99 o 
  -9   0  16      124.28      113.14      2.91 o 
  -8   0  16       34.69       34.73      1.86 o 
  -7   0  16      282.61      250.18      4.22 o 
  -6   0  16      222.03      227.94      3.95 o 
  -5   0  16     1488.06     1470.73     12.76 o 
  -4   0  16        0.08        2.70      1.39 o 
  -3   0  16      203.39      244.39      3.98 o 
  -2   0  16      805.17      839.03      8.78 o 
  -1   0  16       68.90       76.82      2.47 o 
   0   0  16      294.43      248.12      7.42 o 
   1   0  16       67.98       77.17      3.02 o 
   2   0  16        6.21        5.27      2.06 o 
   3   0  16      653.47      628.47     14.04 o 
   4   0  16        1.27        2.52      1.47 o 
   5   0  16        2.07        5.71      1.58 o 
   6   0  16        6.61        9.91      2.23 o 
   7   0  16       57.93       48.23      3.00 o 
   8   0  16        0.10        1.90      1.83 o 
   9   0  16       65.12       67.89      5.36 o 
  10   0  16       28.59       22.44      5.50 o 
  11   0  16       21.56       17.14      5.32 o 
 -20   1  16       35.09       27.41      5.02 o 
 -19   1  16       59.50       56.51      7.72 o 
 -18   1  16       43.54       39.88      4.28 o 
 -17   1  16        2.64        2.65      1.70 o 
 -16   1  16        2.69        2.12      1.72 o 
 -15   1  16       13.17       15.52      1.64 o 
 -14   1  16       41.67       42.33      2.28 o 
 -13   1  16      105.33       85.17      2.61 o 
 -12   1  16      313.73      279.17      5.48 o 
 -11   1  16      469.95      481.89      4.91 o 
 -10   1  16      393.94      387.55      4.68 o 
  -9   1  16     1866.94     1629.38     11.06 o 
  -8   1  16     1386.36     1353.22      9.49 o 
  -7   1  16      107.23      110.24      2.03 o 
  -6   1  16      879.09      906.21      6.73 o 
  -5   1  16       56.54       31.41      1.77 o 
  -4   1  16        0.22        1.07      0.90 o 
  -3   1  16       10.65        9.28      0.82 o 
  -2   1  16       65.40       73.60      1.85 o 
  -1   1  16      875.46      821.98      6.28 o 
   0   1  16       10.56       12.58      0.98 o 
   1   1  16      284.04      268.12      3.46 o 
   2   1  16       23.94       22.51      1.58 o 
   3   1  16      220.27      215.09      3.53 o 
   4   1  16        5.89        4.02      1.05 o 
   5   1  16        5.68        4.23      1.27 o 
   6   1  16        1.71        2.05      1.29 o 
   7   1  16        0.05        2.90      1.50 o 
   8   1  16       31.92       40.70      2.64 o 
   9   1  16        0.04        2.54      1.67 o 
  10   1  16       41.78       42.14      2.82 o 
  11   1  16        0.60        1.01      2.51 o 
 -20   2  16        1.35        7.57      4.58 o 
 -19   2  16       77.78       73.58      4.33 o 
 -18   2  16      112.21      108.34      5.70 o 
 -17   2  16       29.98       29.19      3.62 o 
 -16   2  16       29.31       24.83      3.48 o 
 -15   2  16        1.47        3.37      1.58 o 
 -14   2  16      169.37      149.59      5.24 o 
 -13   2  16      211.04      214.31      5.08 o 
 -12   2  16      271.74      265.44      4.70 o 
 -11   2  16      447.95      401.94      5.69 o 
 -10   2  16      348.38      317.92      4.95 o 
  -9   2  16        0.01        1.00      0.80 o 
  -8   2  16      619.20      635.62      5.87 o 
  -7   2  16     1677.77     1603.83     10.60 o 
  -6   2  16      189.92      148.19      3.54 o 
  -5   2  16       28.05       24.67      1.77 o 
  -4   2  16      966.59      951.99      8.91 o 
  -3   2  16     1905.07     1738.89     14.54 o 
  -2   2  16      532.37      511.61      5.33 o 
  -1   2  16      126.87      123.81      3.88 o 
   0   2  16     1738.40     1657.50     12.33 o 
   1   2  16        1.60        2.05      0.83 o 
   2   2  16       10.49        6.13      0.98 o 
   3   2  16      294.77      274.32      5.28 o 
   4   2  16      132.43      132.73      3.05 o 
   5   2  16        5.01        4.56      1.26 o 
   6   2  16        1.96        2.46      1.29 o 
   7   2  16       50.03       42.60      2.88 o 
   8   2  16       71.00       76.44      4.49 o 
   9   2  16       69.95       70.01      5.49 o 
  10   2  16       94.91      104.79      5.48 o 
  11   2  16        0.86        1.41      2.42 o 
 -19   3  16       14.14       14.53      4.03 o 
 -18   3  16        3.00        3.76      2.64 o 
 -17   3  16      175.06      173.84      6.47 o 
 -16   3  16       11.15       13.16      2.47 o 
 -15   3  16        0.00        1.08      1.46 o 
 -14   3  16        0.00        0.27      1.34 o 
 -13   3  16        0.02        0.47      1.14 o 
 -12   3  16        0.04        0.24      1.02 o 
 -11   3  16      252.13      248.50      4.53 o 
 -10   3  16       84.66       88.00      2.91 o 
  -9   3  16       52.14       49.23      2.27 o 
  -8   3  16        9.00        7.66      1.09 o 
  -7   3  16      157.24      180.99      3.02 o 
  -6   3  16      134.07      117.00      2.57 o 
  -5   3  16       23.89       32.25      1.48 o 
  -4   3  16      646.33      698.40      7.24 o 
  -3   3  16       86.07       82.79      2.36 o 
  -2   3  16      258.41      260.02      4.30 o 
  -1   3  16      770.05      732.24      8.14 o 
   0   3  16        3.83        4.54      1.18 o 
   1   3  16       33.70       37.33      2.03 o 
   2   3  16      199.39      190.72      4.38 o 
   3   3  16        0.68        1.49      1.25 o 
   4   3  16       46.43       42.60      2.55 o 
   5   3  16       24.39       26.79      2.45 o 
   6   3  16        0.80        1.48      2.01 o 
   7   3  16        4.39        3.71      2.01 o 
   8   3  16       13.47       12.22      3.51 o 
   9   3  16       33.56       30.57      3.56 o 
  10   3  16       11.44       14.98      3.02 o 
  11   3  16        6.27       11.32      3.10 o 
 -19   4  16        2.46        2.26      3.65 o 
 -18   4  16        9.70       23.58      4.10 o 
 -17   4  16        7.36        7.50      2.73 o 
 -16   4  16        3.74        7.80      2.68 o 
 -15   4  16       11.71        7.07      2.46 o 
 -14   4  16        0.00        2.29      1.79 o 
 -13   4  16        0.02        2.20      1.56 o 
 -12   4  16       10.21       12.20      1.80 o 
 -11   4  16       65.30       57.46      2.83 o 
 -10   4  16      100.84       89.70      3.24 o 
  -9   4  16       41.32       39.83      2.53 o 
  -8   4  16        0.26        0.68      1.19 o 
  -7   4  16      175.14      176.30      4.90 o 
  -6   4  16      342.69      354.01      6.19 o 
  -5   4  16      324.54      269.81      7.46 o 
  -4   4  16        1.82        1.54      1.13 o 
  -3   4  16      171.57      148.22      4.40 o 
  -2   4  16      106.66       86.09      4.94 o 
  -1   4  16       72.77       71.59      5.29 o 
   0   4  16      100.91      100.30      5.47 o 
   1   4  16        1.40       -0.35      1.46 o 
   2   4  16       28.84       21.07      2.57 o 
   3   4  16        5.17        3.49      1.75 o 
   4   4  16      379.00      374.08      8.16 o 
   5   4  16       17.57       15.83      2.45 o 
   6   4  16        1.34       -0.86      1.68 o 
   7   4  16       48.17       45.50      3.58 o 
   8   4  16        7.89        6.04      2.92 o 
   9   4  16       43.24       50.23      4.34 o 
  10   4  16       28.62       31.58      3.88 o 
 -18   5  16        6.64        2.68      3.85 o 
 -17   5  16       32.32       43.34      4.41 o 
 -16   5  16       86.74       89.81      6.16 o 
 -15   5  16        0.41       -0.61      2.15 o 
 -14   5  16       32.68       33.39      3.26 o 
 -13   5  16       27.01       23.77      2.52 o 
 -12   5  16       29.13       30.32      2.74 o 
 -11   5  16       47.55       66.51      3.36 o 
 -10   5  16       67.21       64.45      3.55 o 
  -9   5  16       62.20       58.21      2.98 o 
  -8   5  16        1.80        1.94      1.46 o 
  -7   5  16       37.89       32.15      2.69 o 
  -6   5  16        1.80        2.24      1.44 o 
  -5   5  16        0.01        1.10      1.47 o 
  -4   5  16       27.47       16.07      2.16 o 
  -3   5  16      440.49      410.62      9.33 o 
  -2   5  16      153.82      148.07      7.16 o 
  -1   5  16       10.05        3.15      2.06 o 
   0   5  16       74.15       82.00      5.37 o 
   1   5  16       46.30       46.21      4.43 o 
   2   5  16       34.56       28.15      5.19 o 
   3   5  16       11.38       12.85      4.04 o 
   4   5  16       12.19       12.49      2.52 o 
   5   5  16       26.20       26.08      3.65 o 
   6   5  16       22.75       19.05      3.88 o 
   7   5  16        0.57       -0.14      2.76 o 
   8   5  16        4.91        4.00      3.26 o 
   9   5  16       25.55       20.44      5.54 o 
 -17   6  16       13.19        9.11      4.16 o 
 -16   6  16       12.46       12.99      3.51 o 
 -15   6  16       65.75       72.39      5.03 o 
 -14   6  16      130.84      143.39      6.32 o 
 -13   6  16      113.58      125.58      5.12 o 
 -12   6  16       89.30       80.00      4.12 o 
 -11   6  16       14.76       13.52      2.60 o 
 -10   6  16       51.80       52.39      3.50 o 
  -9   6  16        0.04       -0.28      1.52 o 
  -8   6  16      125.85      124.77      4.57 o 
  -7   6  16       35.58       24.69      2.53 o 
  -6   6  16        7.95        6.70      1.97 o 
  -5   6  16        9.16        6.83      2.00 o 
  -4   6  16        0.67        3.03      1.83 o 
  -3   6  16       10.35        5.97      2.29 o 
  -2   6  16       19.91       14.71      2.95 o 
  -1   6  16        0.01        1.01      2.02 o 
   0   6  16       35.54       38.08      4.27 o 
   1   6  16       38.39       40.59      5.89 o 
   2   6  16       21.09       19.84      4.59 o 
   4   6  16       54.48       61.85      8.17 o 
   5   6  16      173.88      171.29     12.52 o 
   6   6  16       53.75       47.13      5.35 o 
   7   6  16        0.06       -1.67      2.93 o 
   8   6  16        1.38        3.55      3.37 o 
 -16   7  16       56.67       48.80      9.43 o 
 -15   7  16       52.68       59.89      6.32 o 
 -14   7  16       18.96       11.45      3.51 o 
 -13   7  16       37.72       40.05      4.06 o 
 -12   7  16        9.48        7.06      2.93 o 
 -11   7  16       19.48       19.67      2.95 o 
 -10   7  16        1.81        4.85      2.10 o 
  -9   7  16      133.67      132.22      6.06 o 
  -8   7  16        4.19        2.32      1.82 o 
  -7   7  16        2.73        3.97      1.80 o 
  -6   7  16       25.29       23.76      2.92 o 
  -5   7  16        0.42       -0.85      1.59 o 
  -4   7  16      150.30      141.06      6.48 o 
  -3   7  16        1.03       -0.51      1.71 o 
  -2   7  16        2.20       -1.06      1.87 o 
  -1   7  16        1.71        0.26      2.88 o 
   0   7  16       21.37       15.82      4.92 o 
   4   7  16        1.31        6.13      4.50 o 
   5   7  16       17.45        9.69      5.13 o 
   6   7  16       52.75       50.06      8.43 o 
   7   7  16        6.04       11.31      5.66 o 
 -14   8  16      228.92      236.54     15.60 o 
 -13   8  16      107.05      100.39     10.42 o 
 -12   8  16       12.59       12.36      3.16 o 
 -11   8  16       89.81       91.69      8.56 o 
 -10   8  16      143.64      155.09      5.97 o 
  -9   8  16       15.42       13.55      2.62 o 
  -8   8  16        1.49        0.63      1.84 o 
  -7   8  16       71.00       72.70      5.06 o 
  -6   8  16       48.17       45.96      5.86 o 
  -5   8  16        8.75        8.75      3.30 o 
  -4   8  16       47.13       44.06      5.37 o 
  -3   8  16       13.31       12.61      4.42 o 
  -2   8  16       21.57       26.55      5.71 o 
  -1   8  16        5.12        3.20      3.98 o 
   0   8  16       13.39       18.17      5.50 o 
   4   8  16        0.05        3.03      4.14 o 
   5   8  16       27.80       21.05      6.02 o 
 -11   9  16       27.59       34.00      7.54 o 
 -10   9  16       34.59       46.15      5.01 o 
  -9   9  16       52.08       48.63      5.87 o 
  -8   9  16       32.58       45.88      4.41 o 
  -7   9  16       78.56       67.21      4.96 o 
  -6   9  16        0.94        0.33      2.70 o 
  -5   9  16       25.27       29.38      4.89 o 
  -4   9  16       15.07       18.72      4.23 o 
  -3   9  16       50.29       56.03      6.13 o 
  -2   9  16        7.68        5.02      3.93 o 
  -1   9  16       35.86       26.76      6.23 o 
   0   9  16       72.26       68.71      8.74 o 
   1   9  16       96.05       84.41      9.85 o 
   3   9  16       34.92       33.98      6.70 o 
  -7  10  16       37.58       59.02      7.34 o 
  -6  10  16       75.05       73.21      7.96 o 
  -5  10  16       75.11       62.42      7.60 o 
  -4  10  16      187.83      181.25     11.99 o 
  -3  10  16        9.83        9.90      4.40 o 
  -2  10  16        0.01        0.63      3.46 o 
  -1  10  16        0.01        1.26      3.77 o 
 -20   1  17        3.64       -2.36      4.61 o 
 -19   1  17        5.06        0.63      3.38 o 
 -18   1  17       21.80       23.39      3.09 o 
 -17   1  17       25.14       30.45      2.63 o 
 -16   1  17       19.69       18.11      2.12 o 
 -15   1  17        4.91        4.37      1.30 o 
 -14   1  17       29.34       30.21      2.04 o 
 -13   1  17        7.97        5.79      1.88 o 
 -12   1  17        9.79        8.36      1.46 o 
 -11   1  17       67.10       83.05      2.38 o 
 -10   1  17      137.46      126.45      3.92 o 
  -9   1  17        1.47        5.50      0.81 o 
  -8   1  17      417.05      369.71      3.99 o 
  -7   1  17      188.97      153.64      3.19 o 
  -6   1  17      436.84      477.24      5.94 o 
  -5   1  17      647.61      652.71      5.44 o 
  -4   1  17      226.45      208.51      2.82 o 
  -3   1  17       14.79       19.58      1.69 o 
  -2   1  17      110.73      111.70      2.24 o 
  -1   1  17      304.78      301.85      3.41 o 
   0   1  17        9.39        9.35      1.08 o 
   1   1  17       35.94       31.58      1.54 o 
   2   1  17      462.07      434.16      5.24 o 
   3   1  17       25.05       27.33      1.55 o 
   4   1  17       93.95       94.35      3.64 o 
   5   1  17       72.66       67.91      2.34 o 
   6   1  17       54.63       49.86      2.56 o 
   7   1  17       44.10       49.37      3.41 o 
   8   1  17      132.81      140.45      4.24 o 
   9   1  17       11.83        6.98      1.91 o 
  10   1  17       79.38       83.23      5.25 o 
  11   1  17        0.46        3.15      2.87 o 
 -19   2  17       22.05       20.11      3.44 o 
 -18   2  17       63.38       72.35      4.30 o 
 -17   2  17        6.71        3.59      2.20 o 
 -16   2  17       16.10       13.34      2.99 o 
 -15   2  17       14.77       15.30      3.73 o 
 -14   2  17       37.53       46.36      2.79 o 
 -13   2  17       76.53       69.20      3.08 o 
 -12   2  17        0.06        2.22      1.14 o 
 -11   2  17      795.94      701.08      7.98 o 
 -10   2  17      102.10      110.40      2.82 o 
  -9   2  17       60.99       67.22      1.89 o 
  -8   2  17      291.53      300.38      3.75 o 
  -7   2  17        2.08        0.49      0.72 o 
  -6   2  17       19.81       19.50      1.20 o 
  -5   2  17       63.12       66.85      2.19 o 
  -4   2  17      428.26      407.51      5.89 o 
  -3   2  17     1804.84     1849.07     15.48 o 
  -2   2  17      907.08      913.33      8.12 o 
  -1   2  17       35.46       35.73      2.50 o 
   0   2  17      447.20      445.05      4.88 o 
   1   2  17       19.84       21.72      1.59 o 
   2   2  17       78.75       75.94      2.22 o 
   3   2  17       89.59       97.36      2.65 o 
   4   2  17       12.58        8.35      1.61 o 
   5   2  17       19.43       15.73      2.05 o 
   6   2  17        9.44        7.98      1.89 o 
   7   2  17       96.79       94.59      4.86 o 
   8   2  17        6.45        9.50      2.56 o 
   9   2  17        3.16        3.10      2.50 o 
  10   2  17       25.67       25.88      3.62 o 
  11   2  17       25.20       28.25      3.62 o 
 -19   3  17       45.94       57.12     14.25 o 
 -18   3  17       14.17       16.16      2.37 o 
 -17   3  17       10.22       14.43      2.27 o 
 -16   3  17        0.16        0.50      1.72 o 
 -15   3  17        1.35        2.43      1.45 o 
 -14   3  17        2.65        4.95      1.40 o 
 -13   3  17        8.94        8.57      1.45 o 
 -12   3  17        3.11        3.78      1.17 o 
 -11   3  17      107.39       97.39      2.81 o 
 -10   3  17        0.23        2.28      0.92 o 
  -9   3  17        7.06        4.42      0.96 o 
  -8   3  17       16.33       11.96      1.17 o 
  -7   3  17      753.40      758.61      9.46 o 
  -6   3  17        2.18        7.72      1.03 o 
  -5   3  17        3.84        7.32      1.12 o 
  -4   3  17        1.77        2.26      0.99 o 
  -3   3  17      205.41      194.70      3.60 o 
  -2   3  17        0.48        1.92      0.97 o 
  -1   3  17      158.31      164.36      4.88 o 
   0   3  17       62.46       60.87      2.43 o 
   1   3  17       69.50       61.87      2.77 o 
   2   3  17       16.69       17.13      1.85 o 
   3   3  17        1.22        1.31      1.30 o 
   4   3  17       10.40       12.86      2.03 o 
   5   3  17       12.23        9.97      2.13 o 
   6   3  17       28.19       35.06      3.14 o 
   7   3  17       41.78       43.09      3.85 o 
   8   3  17       15.64       10.89      3.25 o 
   9   3  17        1.06        1.13      2.35 o 
  10   3  17        3.45        1.87      2.50 o 
 -18   4  17        0.07        1.05      3.68 o 
 -17   4  17      131.99      139.66      6.60 o 
 -16   4  17       81.43      101.77      5.76 o 
 -15   4  17       60.58       75.10      4.85 o 
 -14   4  17       24.92       26.31      2.89 o 
 -13   4  17       57.63       66.45      3.31 o 
 -12   4  17        0.07        1.33      1.36 o 
 -11   4  17      105.19       98.87      3.54 o 
 -10   4  17       77.47       59.33      3.08 o 
  -9   4  17       25.89       24.09      2.53 o 
  -8   4  17      798.70      782.57     10.34 o 
  -7   4  17      295.87      301.78      5.89 o 
  -6   4  17        2.49        3.32      1.95 o 
  -5   4  17      579.29      524.50      8.70 o 
  -4   4  17       26.20       30.95      2.36 o 
  -3   4  17      119.44      107.49      3.50 o 
  -2   4  17      124.13      117.61      4.52 o 
  -1   4  17        3.05        2.22      1.64 o 
   0   4  17        0.18       -0.08      1.77 o 
   1   4  17      125.61      111.00      4.04 o 
   2   4  17      293.38      283.86      6.32 o 
   3   4  17       56.08       58.72      4.22 o 
   4   4  17       27.35       26.43      2.22 o 
   5   4  17        3.12        2.27      1.67 o 
   6   4  17       14.06       20.81      3.11 o 
   7   4  17      244.99      259.81      7.23 o 
   8   4  17       14.47       14.00      3.04 o 
   9   4  17        8.71        7.19      2.82 o 
  10   4  17       27.51       31.87      6.76 o 
 -18   5  17       36.79       46.89      6.30 o 
 -17   5  17       18.98       24.07      3.72 o 
 -16   5  17       11.10       12.21      3.06 o 
 -15   5  17      142.91      160.28      6.72 o 
 -14   5  17       16.87       17.82      3.06 o 
 -13   5  17       13.04       14.60      2.46 o 
 -12   5  17       60.42       60.38      3.71 o 
 -11   5  17        0.02        2.81      1.55 o 
 -10   5  17       48.94       50.61      3.69 o 
  -9   5  17       48.03       46.81      2.84 o 
  -8   5  17       17.86       19.28      2.46 o 
  -7   5  17       10.32        9.24      1.89 o 
  -6   5  17       25.28       20.67      3.90 o 
  -5   5  17      184.35      172.13      5.85 o 
  -4   5  17      160.43      173.79      6.16 o 
  -3   5  17      325.50      292.98      7.98 o 
  -2   5  17      120.88      105.60      6.47 o 
  -1   5  17       13.67       10.91      2.58 o 
   0   5  17       49.18       37.61      4.95 o 
   1   5  17      296.69      303.94      9.97 o 
   2   5  17      755.84      722.75     17.65 o 
   3   5  17        5.43        5.26      2.20 o 
   4   5  17        5.14        4.84      2.11 o 
   5   5  17       59.24       56.46     12.80 o 
   6   5  17       17.99       18.91      3.90 o 
   7   5  17        0.09       -0.53      4.66 o 
   8   5  17       12.37       14.80      3.31 o 
   9   5  17       22.85       12.29      3.51 o 
 -17   6  17        2.42        6.64      6.67 o 
 -16   6  17       20.46       23.24      4.94 o 
 -15   6  17       17.85       14.57      3.20 o 
 -14   6  17       18.50       16.59      3.05 o 
 -13   6  17       89.64       94.24      4.67 o 
 -12   6  17       46.67       52.81      4.44 o 
 -11   6  17       21.58       20.54      3.11 o 
 -10   6  17       51.13       48.16      6.46 o 
  -9   6  17      107.25      116.38      4.71 o 
  -8   6  17       86.13       89.80      5.65 o 
  -7   6  17       83.71       84.24      4.03 o 
  -6   6  17        8.01       12.53      2.67 o 
  -5   6  17        1.36        0.83      1.75 o 
  -4   6  17        3.43        4.27      2.04 o 
  -3   6  17       10.66       11.50      2.70 o 
  -2   6  17       19.69       11.71      5.28 o 
  -1   6  17       30.54       27.97      3.92 o 
   0   6  17       43.23       55.28      4.95 o 
   1   6  17      157.60      166.25      7.97 o 
   2   6  17      182.91      165.79     12.26 o 
   4   6  17       14.65       10.32      5.24 o 
   5   6  17       46.68       49.59      8.07 o 
   6   6  17       13.21       22.48      5.66 o 
   7   6  17        0.99        2.39      3.30 o 
   8   6  17        0.10       -1.31      3.25 o 
 -15   7  17       68.27       80.47      7.08 o 
 -14   7  17        1.22        3.63      2.85 o 
 -13   7  17      187.67      183.16      7.13 o 
 -12   7  17       30.95       25.45      4.54 o 
 -11   7  17        4.11        2.07      2.03 o 
 -10   7  17       52.70       51.51      4.00 o 
  -9   7  17       14.77       18.48      3.53 o 
  -8   7  17       37.39       31.40      3.27 o 
  -7   7  17       23.42       14.89      3.06 o 
  -6   7  17       34.38       35.27      3.95 o 
  -5   7  17       13.25       23.93      6.13 o 
  -4   7  17       13.71       11.77      3.34 o 
  -3   7  17       27.67       29.25      6.96 o 
  -2   7  17       29.07       38.12      6.65 o 
  -1   7  17       54.11       45.56      7.07 o 
   0   7  17       16.04       11.10      4.66 o 
   1   7  17        0.15        5.29      4.09 o 
   2   7  17        0.89        4.09      4.71 o 
   4   7  17       47.83       54.41      8.01 o 
   5   7  17       37.70       36.08      7.34 o 
   6   7  17       91.34      103.74     11.05 o 
 -13   8  17       47.45       51.85      5.98 o 
 -12   8  17      134.21      141.22      8.31 o 
 -11   8  17       82.71       76.46      6.67 o 
 -10   8  17       76.24       86.57      4.92 o 
  -9   8  17       98.90      108.24      5.38 o 
  -8   8  17        7.84        7.37      2.65 o 
  -7   8  17       66.04       71.24      5.26 o 
  -6   8  17       59.73       65.81      5.05 o 
  -5   8  17      247.49      284.69     11.57 o 
  -4   8  17       87.17       93.79     11.15 o 
  -3   8  17       11.77       11.25      3.88 o 
  -2   8  17       58.34       56.92      7.65 o 
  -1   8  17        4.33        8.80      4.66 o 
   0   8  17        0.01        0.21      3.77 o 
   1   8  17        3.01        4.24      4.61 o 
   2   8  17       24.99       14.71      5.76 o 
   3   8  17        2.21        0.89      4.45 o 
   4   8  17        3.15        6.96      4.87 o 
   5   8  17       75.17       85.67      9.74 o 
 -11   9  17        3.43        1.77      2.97 o 
 -10   9  17        0.19        2.27      2.85 o 
  -9   9  17       13.72       10.11      4.61 o 
  -8   9  17        1.66        1.92      2.86 o 
  -7   9  17       35.25       41.87      8.09 o 
  -6   9  17       13.30       13.15      3.84 o 
  -5   9  17      184.51      209.63     10.23 o 
  -4   9  17        1.64        4.69      3.98 o 
  -3   9  17       29.18       22.30      4.69 o 
  -2   9  17       27.64       36.96      5.51 o 
  -1   9  17       10.64        3.46      4.40 o 
   0   9  17       22.06       24.15      6.54 o 
   1   9  17       22.41       27.44      7.34 o 
   2   9  17       25.06       38.49      8.22 o 
  -5  10  17        0.15        4.29      3.77 o 
  -4  10  17       47.76       39.28      7.07 o 
 -20   0  18      151.49      182.61     13.35 o 
 -19   0  18       33.23       57.23      8.64 o 
 -18   0  18        9.12        7.62      6.13 o 
 -17   0  18       13.66       10.71      6.41 o 
 -16   0  18       82.82       77.41      6.65 o 
 -15   0  18       28.98       38.45      3.10 o 
 -14   0  18        0.06        3.05      1.55 o 
 -13   0  18        1.62        1.76      1.31 o 
 -12   0  18        7.59        5.19      1.46 o 
 -11   0  18        2.05        3.03      1.46 o 
 -10   0  18      231.66      208.97      5.14 o 
  -9   0  18      126.14      141.89      4.19 o 
  -8   0  18        0.13        0.27      1.23 o 
  -7   0  18      570.75      595.36      9.02 o 
  -6   0  18      649.61      650.97      9.52 o 
  -5   0  18      218.59      201.66      6.33 o 
  -4   0  18        3.65        3.28      1.09 o 
  -3   0  18       10.04        9.93      1.28 o 
  -2   0  18      330.53      307.95      5.87 o 
  -1   0  18       44.90       45.95      2.49 o 
   0   0  18      137.18      143.51      4.09 o 
   1   0  18      377.51      387.88      7.05 o 
   2   0  18      111.18      103.07      5.11 o 
   3   0  18      538.59      464.28      8.15 o 
   4   0  18        0.07       -0.01      1.33 o 
   5   0  18      212.76      203.07      5.43 o 
   6   0  18        9.06        7.84      1.87 o 
   7   0  18       57.44       58.94      3.39 o 
   8   0  18        1.41        1.54      3.62 o 
   9   0  18       60.28       63.58      6.65 o 
  10   0  18       16.42       14.45      3.91 o 
 -20   1  18       13.69       21.00      7.12 o 
 -19   1  18        0.53       -0.05      4.71 o 
 -18   1  18       46.67       41.49      4.22 o 
 -17   1  18        0.21        2.32      2.60 o 
 -16   1  18      136.56      146.36      4.70 o 
 -15   1  18      192.23      173.90      4.37 o 
 -14   1  18        0.26        1.90      1.43 o 
 -13   1  18       14.00       16.33      1.76 o 
 -12   1  18       64.52       64.61      2.57 o 
 -11   1  18      106.98      100.24      2.61 o 
 -10   1  18        1.97        1.20      0.74 o 
  -9   1  18       15.68       12.77      1.00 o 
  -8   1  18       29.45       40.99      1.66 o 
  -7   1  18      917.06      831.68      6.61 o 
  -6   1  18      899.34      758.93      6.17 o 
  -5   1  18      749.94      766.52      6.35 o 
  -4   1  18       16.25       10.49      1.02 o 
  -3   1  18      766.52      690.33      6.89 o 
  -2   1  18      749.29      713.73      6.48 o 
  -1   1  18      295.74      301.55      3.86 o 
   0   1  18      154.94      127.41      2.74 o 
   1   1  18      200.12      199.45      3.42 o 
   2   1  18       73.37       67.60      2.17 o 
   3   1  18      398.85      383.12      5.64 o 
   4   1  18        5.53        5.42      1.18 o 
   5   1  18      162.28      157.06      3.95 o 
   6   1  18        7.70        8.86      1.69 o 
   7   1  18        0.14        1.22      1.56 o 
   8   1  18      355.78      396.46      9.17 o 
   9   1  18       27.63       29.05      3.48 o 
  10   1  18        0.40        4.34      2.66 o 
 -19   2  18        4.78        4.84      2.77 o 
 -18   2  18        5.63        6.80      2.67 o 
 -17   2  18        2.46        4.13      2.23 o 
 -16   2  18       33.69       29.88      3.89 o 
 -15   2  18       51.34       49.79      4.32 o 
 -14   2  18       17.62       19.76      1.90 o 
 -13   2  18       11.03       10.78      1.51 o 
 -12   2  18      627.77      591.40      6.99 o 
 -11   2  18        5.39        2.48      1.03 o 
 -10   2  18       37.93       38.11      1.78 o 
  -9   2  18       24.85       35.04      1.55 o 
  -8   2  18       40.35       30.04      1.44 o 
  -7   2  18        3.65        1.33      0.84 o 
  -6   2  18        1.26        1.70      0.84 o 
  -5   2  18      235.61      207.29      3.72 o 
  -4   2  18      932.64      845.85      8.98 o 
  -3   2  18       47.10       46.03      1.74 o 
  -2   2  18     1361.10     1319.96     10.80 o 
  -1   2  18      428.09      397.07      5.46 o 
   0   2  18      469.44      454.46      5.67 o 
   1   2  18        3.24        3.31      0.95 o 
   2   2  18       28.42       25.47      1.98 o 
   3   2  18      219.62      203.90      4.89 o 
   4   2  18       62.77       65.16      3.38 o 
   5   2  18       12.18       15.69      2.11 o 
   6   2  18      126.83      125.46      5.44 o 
   7   2  18      126.37      135.91      5.72 o 
   8   2  18       48.92       47.10      4.55 o 
   9   2  18       64.20       66.22      4.63 o 
  10   2  18       14.06       18.17      3.30 o 
 -19   3  18        6.19        7.29      2.95 o 
 -18   3  18        1.51        2.38      1.90 o 
 -17   3  18       89.14       94.62      4.33 o 
 -16   3  18        0.05        1.60      1.77 o 
 -15   3  18        9.43       10.77      1.96 o 
 -14   3  18       10.75        7.72      1.62 o 
 -13   3  18       39.42       37.05      2.23 o 
 -12   3  18       79.75       84.76      2.80 o 
 -11   3  18       94.78       96.20      3.66 o 
 -10   3  18       45.67       41.46      1.88 o 
  -9   3  18        8.03        5.08      1.11 o 
  -8   3  18      105.35      113.57      2.62 o 
  -7   3  18      638.43      611.61      6.35 o 
  -6   3  18        7.95        7.68      1.18 o 
  -5   3  18       95.30      101.75      2.69 o 
  -4   3  18      116.27      118.95      3.02 o 
  -3   3  18        0.10       -0.10      1.15 o 
  -2   3  18      217.81      221.79      4.00 o 
  -1   3  18      441.21      445.04      6.27 o 
   0   3  18       30.87       24.39      1.87 o 
   1   3  18       20.17       19.48      1.79 o 
   2   3  18        1.50        2.79      1.38 o 
   3   3  18        1.87        0.79      1.75 o 
   4   3  18       32.17       31.43      3.99 o 
   5   3  18       69.51       70.32      4.04 o 
   6   3  18       61.21       61.49      4.29 o 
   7   3  18        7.07        5.93      2.50 o 
   8   3  18        2.34        4.92      2.52 o 
   9   3  18        0.41        0.53      2.29 o 
 -18   4  18      216.68      234.18     10.80 o 
 -17   4  18       11.21       10.43      3.41 o 
 -16   4  18       31.50       35.08      4.20 o 
 -15   4  18       61.89       49.68      4.34 o 
 -14   4  18        0.28        0.93      1.76 o 
 -13   4  18       13.35       12.66      2.12 o 
 -12   4  18       10.91        9.88      1.92 o 
 -11   4  18        0.71       -0.39      1.36 o 
 -10   4  18        5.52        5.64      1.64 o 
  -9   4  18       15.12       17.77      2.04 o 
  -8   4  18      275.15      258.69      5.64 o 
  -7   4  18       78.82       75.79      3.69 o 
  -6   4  18       28.00       26.93      1.74 o 
  -5   4  18       36.44       26.10      1.70 o 
  -4   4  18      274.90      258.18      4.82 o 
  -3   4  18        1.11        1.01      1.25 o 
  -2   4  18        0.00        2.22      1.32 o 
  -1   4  18       55.28       53.01      2.64 o 
   0   4  18       59.64       57.80      3.16 o 
   1   4  18        0.00        0.57      1.27 o 
   2   4  18       18.15       17.83      2.06 o 
   3   4  18       20.89       19.08      2.17 o 
   4   4  18       52.44       48.15      3.16 o 
   5   4  18        6.87        5.93      2.19 o 
   6   4  18       47.05       36.82      3.44 o 
   7   4  18        0.04       -2.03      2.03 o 
   8   4  18        0.38        1.69      2.48 o 
   9   4  18        0.87        1.82      2.59 o 
 -18   5  18       55.02       72.27     12.26 o 
 -17   5  18       89.87       91.05      7.56 o 
 -16   5  18        8.15        8.67      2.80 o 
 -15   5  18       49.66       47.46      4.39 o 
 -14   5  18      501.87      553.68     11.95 o 
 -13   5  18       78.40       83.47      4.43 o 
 -12   5  18       32.79       36.79      3.23 o 
 -11   5  18      135.73      139.15      4.70 o 
 -10   5  18       14.40       12.43      1.99 o 
  -9   5  18       11.10       20.71      2.25 o 
  -8   5  18      139.05      134.26      4.24 o 
  -7   5  18       12.62       12.20      2.11 o 
  -6   5  18       48.23       54.79      3.89 o 
  -5   5  18        1.73        3.38      1.79 o 
  -4   5  18       16.95       16.90      4.52 o 
  -3   5  18       11.59       13.37      2.47 o 
  -2   5  18       12.21        6.08      2.48 o 
  -1   5  18       38.44       35.06      4.12 o 
   0   5  18      101.96       90.80      5.91 o 
   1   5  18        7.21        7.14      4.08 o 
   2   5  18      180.06      173.40      6.55 o 
   3   5  18        6.15        6.52      2.29 o 
   4   5  18       31.97       34.99      5.84 o 
   5   5  18       26.63       30.13      3.94 o 
   6   5  18       10.37        8.36      5.05 o 
   7   5  18        0.14       -1.01      2.30 o 
   8   5  18        3.08        3.35      2.78 o 
 -16   6  18        0.30        4.43      3.51 o 
 -15   6  18        3.87        3.68      2.61 o 
 -14   6  18       63.48       62.60      4.79 o 
 -13   6  18        1.34        1.60      1.93 o 
 -12   6  18       58.85       62.35      3.95 o 
 -11   6  18        6.96        8.40      2.47 o 
 -10   6  18      120.00      116.19      5.53 o 
  -9   6  18       38.58       36.83      3.58 o 
  -8   6  18        3.22        4.27      1.83 o 
  -7   6  18       12.80       11.40      2.61 o 
  -6   6  18      142.34      133.38      5.55 o 
  -5   6  18       11.46        8.94      2.68 o 
  -4   6  18       98.40       90.19      5.14 o 
  -3   6  18       14.89       14.26      2.71 o 
  -2   6  18        8.54        5.58      2.39 o 
  -1   6  18        0.93        1.60      3.32 o 
   0   6  18       99.01      117.18      6.97 o 
   1   6  18        4.56       13.30      5.18 o 
   2   6  18       80.16       63.26      8.90 o 
   3   6  18        9.03        8.27      5.35 o 
   4   6  18       13.41       11.08      4.84 o 
   5   6  18       16.23       16.52      3.69 o 
   6   6  18       10.53        7.78      3.85 o 
   7   6  18       31.32       28.45      5.18 o 
 -15   7  18       16.46       15.58      4.32 o 
 -14   7  18       34.30       34.63      4.59 o 
 -13   7  18      175.50      180.12      7.13 o 
 -12   7  18       72.91       74.96      6.75 o 
 -11   7  18       44.36       39.31      4.74 o 
 -10   7  18       32.26       26.41      3.36 o 
  -9   7  18      164.31      168.03     11.90 o 
  -8   7  18      104.88      118.19     13.17 o 
  -7   7  18        0.71        4.73      2.53 o 
  -6   7  18        0.34       -0.20      2.66 o 
  -5   7  18       15.52       14.93      3.75 o 
  -4   7  18       29.43       33.31      4.90 o 
  -3   7  18        9.65       12.24      3.49 o 
  -2   7  18        7.79        9.00      4.35 o 
  -1   7  18        4.36        3.46      4.35 o 
   0   7  18        0.03        1.57      3.62 o 
   1   7  18       22.69       21.47      6.28 o 
   2   7  18        2.04        3.03      4.76 o 
   3   7  18        8.02        2.77      5.02 o 
   4   7  18        3.80        0.47      3.44 o 
   5   7  18       41.88       36.73      5.95 o 
   6   7  18       45.35       41.06      8.43 o 
 -13   8  18       15.37        9.14      3.90 o 
 -12   8  18      374.28      365.72     13.10 o 
 -11   8  18      241.96      266.43      9.50 o 
 -10   8  18       43.06       46.57      4.10 o 
  -9   8  18      191.00      221.10      8.89 o 
  -8   8  18      375.13      338.87     10.53 o 
  -7   8  18      131.37      130.32      8.87 o 
  -6   8  18       33.02       27.34      4.94 o 
  -5   8  18       12.80        8.87      3.83 o 
  -4   8  18      148.33      153.65      9.04 o 
  -3   8  18      164.95      178.08      9.90 o 
  -2   8  18       48.75       57.90      6.49 o 
  -1   8  18       91.05      107.72     10.89 o 
   0   8  18       93.63       69.18      9.21 o 
   1   8  18        0.87       -0.68      4.24 o 
   2   8  18       24.58       37.50      8.43 o 
   3   8  18       25.25       21.48      4.77 o 
   4   8  18        0.51        1.69      3.61 o 
 -10   9  18        6.44        4.09      4.09 o 
  -9   9  18       10.90       11.41      5.13 o 
  -8   9  18        0.26        2.77      3.51 o 
  -7   9  18       14.56        8.01      4.45 o 
  -6   9  18       33.55       29.01      5.15 o 
  -5   9  18      166.82      178.58      9.97 o 
  -4   9  18       72.22       91.23      9.69 o 
  -3   9  18      145.15      131.76     10.84 o 
  -2   9  18       12.45       16.55      5.71 o 
  -1   9  18       17.50       18.59      6.02 o 
   0   9  18       17.63       12.72      5.66 o 
   1   9  18        0.23        1.26      4.55 o 
 -19   1  19       20.94       13.83      6.02 o 
 -18   1  19       35.13       31.07      5.23 o 
 -17   1  19        0.00       -0.26      1.81 o 
 -16   1  19        2.04        2.13      1.82 o 
 -15   1  19        1.84        3.97      1.52 o 
 -14   1  19        0.57        3.64      1.21 o 
 -13   1  19       10.60        6.45      1.38 o 
 -12   1  19       89.61       87.09      3.11 o 
 -11   1  19        0.55        2.12      0.89 o 
 -10   1  19        4.20        5.70      1.00 o 
  -9   1  19        4.27        6.24      1.25 o 
  -8   1  19      169.67      188.50      2.85 o 
  -7   1  19      168.99      168.31      2.56 o 
  -6   1  19        7.66        5.97      0.90 o 
  -5   1  19      336.41      310.46      4.03 o 
  -4   1  19      109.27      129.45      2.50 o 
  -3   1  19       25.69       21.24      1.35 o 
  -2   1  19     1021.01     1002.73      9.18 o 
  -1   1  19      138.22      147.49      3.19 o 
   0   1  19      159.38      177.59      3.60 o 
   1   1  19      279.83      261.89      4.30 o 
   2   1  19      126.77      133.56      2.93 o 
   3   1  19        7.85        7.43      1.26 o 
   4   1  19       24.86       24.88      2.00 o 
   5   1  19       72.24       68.03      2.91 o 
   6   1  19        1.07       -0.29      1.49 o 
   7   1  19        1.30        1.39      1.65 o 
   8   1  19       84.09       89.23      3.65 o 
   9   1  19       11.13        9.43      2.38 o 
 -19   2  19      121.83      119.49      5.72 o 
 -18   2  19      103.67      115.40      7.03 o 
 -17   2  19        1.49        1.33      2.17 o 
 -16   2  19        0.34        4.05      2.18 o 
 -15   2  19       21.64       25.23      2.60 o 
 -14   2  19        0.99        4.20      1.37 o 
 -13   2  19        0.35       -0.10      1.01 o 
 -12   2  19        7.59        8.00      1.32 o 
 -11   2  19      345.57      365.07      4.94 o 
 -10   2  19        5.81       15.67      1.36 o 
  -9   2  19      280.13      265.50      3.73 o 
  -8   2  19      199.77      169.20      3.22 o 
  -7   2  19        2.23        5.64      1.12 o 
  -6   2  19       73.16       92.50      2.65 o 
  -5   2  19      182.73      162.41      3.57 o 
  -4   2  19      235.34      217.67      4.12 o 
  -3   2  19        7.14        6.00      1.27 o 
  -2   2  19        0.27        1.52      0.90 o 
  -1   2  19      689.64      672.81      7.67 o 
   0   2  19       12.26       11.62      1.28 o 
   1   2  19       14.93       12.36      1.99 o 
   2   2  19      162.80      169.52      4.17 o 
   3   2  19        3.23        3.40      1.46 o 
   4   2  19       29.54       38.75      3.09 o 
   5   2  19       46.63       58.61      5.17 o 
   6   2  19        3.16        4.30      2.21 o 
   7   2  19        3.22        0.51      2.12 o 
   8   2  19        0.30       -0.89      2.16 o 
   9   2  19       55.42       69.23      4.73 o 
 -19   3  19        2.04        5.16      2.88 o 
 -18   3  19        9.44        4.37      2.82 o 
 -17   3  19       20.00       18.76      2.34 o 
 -16   3  19       15.78       11.75      2.15 o 
 -15   3  19       73.29       82.21      3.62 o 
 -14   3  19        0.93        3.31      1.37 o 
 -13   3  19       36.74       40.25      2.44 o 
 -12   3  19       22.53       19.02      1.87 o 
 -11   3  19      106.19      106.61      3.22 o 
 -10   3  19        4.07        2.77      1.03 o 
  -9   3  19        1.37        0.93      0.93 o 
  -8   3  19       20.54       28.20      1.63 o 
  -7   3  19      198.25      203.06      4.02 o 
  -6   3  19       13.05       15.86      1.59 o 
  -5   3  19      679.42      672.67      7.95 o 
  -4   3  19      116.09       98.44      2.89 o 
  -3   3  19       69.74       55.33      2.36 o 
  -2   3  19       78.67       71.75      2.53 o 
  -1   3  19      142.32      139.50      3.33 o 
   0   3  19        8.54        7.15      1.56 o 
   1   3  19        0.05        1.64      1.22 o 
   2   3  19        0.07        0.45      1.45 o 
   3   3  19       49.74       41.56      3.16 o 
   4   3  19       19.09       27.86      3.18 o 
   5   3  19       28.85       30.49      4.15 o 
   6   3  19        0.27        1.40      2.16 o 
   7   3  19        4.16        2.37      2.36 o 
   8   3  19       17.01       15.59      3.19 o 
   9   3  19        0.81        2.74      2.60 o 
 -18   4  19        0.65        5.99      4.03 o 
 -17   4  19       36.64       41.56      5.37 o 
 -16   4  19       29.02       21.67      3.55 o 
 -15   4  19        4.14        5.78      2.55 o 
 -14   4  19       41.28       46.00      4.10 o 
 -13   4  19        1.81        1.23      1.83 o 
 -12   4  19        1.26        3.21      1.59 o 
 -11   4  19       36.40       34.49      2.75 o 
 -10   4  19      389.14      401.48      8.51 o 
  -9   4  19      161.41      169.73      4.77 o 
  -8   4  19      158.28      145.79      3.11 o 
  -7   4  19       13.95       10.67      1.21 o 
  -6   4  19        5.19        2.68      1.08 o 
  -5   4  19      175.32      160.05      3.80 o 
  -4   4  19       60.88       69.02      3.06 o 
  -3   4  19      125.16      125.42      3.97 o 
  -2   4  19       40.88       34.64      2.32 o 
  -1   4  19       96.34       86.27      3.32 o 
   0   4  19       22.24       19.91      2.04 o 
   1   4  19       38.49       37.40      2.94 o 
   2   4  19       83.67       96.48      4.32 o 
   3   4  19        0.07        1.21      1.71 o 
   4   4  19        0.25       -0.80      1.81 o 
   5   4  19        3.54        4.67      2.12 o 
   6   4  19       47.15       46.86      4.82 o 
   7   4  19        0.14        0.87      2.37 o 
   8   4  19        8.65       10.60      3.06 o 
 -17   5  19        4.82        4.87      3.75 o 
 -16   5  19        0.01        3.29      3.25 o 
 -15   5  19       16.32       25.22      3.66 o 
 -14   5  19       11.61       11.94      2.60 o 
 -13   5  19       69.67       62.48      4.09 o 
 -12   5  19       93.36       93.38      6.22 o 
 -11   5  19       15.16       12.23      2.27 o 
 -10   5  19       88.47       86.49      3.91 o 
  -9   5  19      136.26      131.00      4.39 o 
  -8   5  19       25.85       23.99      2.36 o 
  -7   5  19        0.25        1.60      1.93 o 
  -6   5  19        0.22       -0.37      1.65 o 
  -5   5  19      141.56      135.47      6.54 o 
  -4   5  19        0.85        1.24      2.03 o 
  -3   5  19        5.97        8.29      2.31 o 
  -2   5  19      195.36      196.59      9.04 o 
  -1   5  19       25.04       19.22      3.59 o 
   0   5  19      391.26      391.04     14.11 o 
   1   5  19       61.08       70.00      5.67 o 
   2   5  19      107.95      121.93      5.63 o 
   3   5  19       59.43       66.17      5.94 o 
   4   5  19       91.91       84.82      5.50 o 
   5   5  19       58.10       50.95      7.27 o 
   6   5  19        0.00        2.12      2.46 o 
   7   5  19       51.22       45.38      4.88 o 
 -16   6  19        0.00        1.88      3.61 o 
 -15   6  19       13.04       14.40      3.65 o 
 -14   6  19        0.55        5.27      2.32 o 
 -13   6  19        0.06        1.45      1.99 o 
 -12   6  19       13.90       13.32      2.55 o 
 -11   6  19      133.49      141.97      5.26 o 
 -10   6  19        0.01        1.24      2.01 o 
  -9   6  19       19.74       23.98      4.23 o 
  -8   6  19       90.77       89.28      4.90 o 
  -7   6  19       98.57      101.63      5.33 o 
  -6   6  19       16.38       19.24      3.52 o 
  -5   6  19        0.13       -0.44      2.10 o 
  -4   6  19       65.24       67.42      6.88 o 
  -3   6  19       27.55       27.60      3.43 o 
  -2   6  19       50.88       54.92      6.38 o 
  -1   6  19      172.05      173.75     12.41 o 
   0   6  19        7.75       13.40      5.18 o 
   1   6  19        2.70       -1.47      3.72 o 
   2   6  19       58.98       43.57      8.38 o 
   3   6  19        6.31       -0.78      4.45 o 
   4   6  19        2.75        0.55      3.75 o 
   5   6  19        0.01       -0.49      2.69 o 
   6   6  19        0.51       -1.96      3.10 o 
 -15   7  19       18.02       22.50      5.03 o 
 -14   7  19      190.61      204.58     12.13 o 
 -13   7  19      103.47      110.91      7.90 o 
 -12   7  19       33.13       36.19      4.53 o 
 -11   7  19      103.90      114.58      5.86 o 
 -10   7  19      327.31      341.30     12.14 o 
  -9   7  19       60.93       68.62      6.59 o 
  -8   7  19       56.68       54.51      5.00 o 
  -7   7  19       54.54       58.49      7.84 o 
  -6   7  19      255.91      249.94     10.97 o 
  -5   7  19       32.33       30.77      5.05 o 
  -4   7  19      330.82      338.44     13.02 o 
  -3   7  19        5.02       11.75      3.75 o 
  -2   7  19        6.36       11.63      3.66 o 
  -1   7  19        8.84       10.84      5.08 o 
   0   7  19       18.27       16.44      5.61 o 
   1   7  19       28.25       21.36      6.28 o 
   2   7  19        7.91        3.20      4.76 o 
   3   7  19        2.81        4.12      3.59 o 
   4   7  19      120.04      136.89     18.30 o 
   5   7  19        2.37        4.61      3.83 o 
 -13   8  19       31.72       50.64      6.73 o 
 -12   8  19       25.40       20.04      4.62 o 
 -11   8  19        0.01       -0.86      3.03 o 
 -10   8  19       19.93       16.31      3.63 o 
  -9   8  19      120.33      112.21      6.87 o 
  -8   8  19      174.08      173.59      8.02 o 
  -7   8  19       50.96       53.90      5.15 o 
  -6   8  19       24.55       24.16      6.44 o 
  -5   8  19       81.42       69.45      7.12 o 
  -4   8  19        2.95        2.50      3.33 o 
  -3   8  19      241.41      278.61     12.27 o 
  -2   8  19        4.81        8.60      3.56 o 
  -1   8  19        6.16       -0.36      4.66 o 
   0   8  19       65.14       93.27     10.89 o 
   1   8  19        8.95        9.64      5.76 o 
   2   8  19       28.38       34.67      8.43 o 
   3   8  19       15.24       10.50      9.82 o 
  -9   9  19        0.25        1.99      3.77 o 
  -8   9  19        0.65        0.16      3.72 o 
  -7   9  19        9.76       12.26      4.87 o 
  -6   9  19       34.29       37.50      7.07 o 
  -5   9  19        0.98        3.30      3.67 o 
  -4   9  19       13.11       11.99      5.45 o 
  -3   9  19        0.46        0.89      4.24 o 
  -2   9  19        0.09        0.68      4.09 o 
  -1   9  19       56.46       75.04     10.11 o 
 -19   0  20       12.48       14.04      6.13 o 
 -18   0  20      266.29      270.38     12.75 o 
 -17   0  20      152.98      158.08      9.04 o 
 -16   0  20       16.22       14.20      4.01 o 
 -15   0  20      145.58      161.08      5.93 o 
 -14   0  20      167.48      165.97      4.81 o 
 -13   0  20        0.05        3.14      2.18 o 
 -12   0  20      214.01      262.80      6.10 o 
 -11   0  20       36.36       52.41      2.98 o 
 -10   0  20      222.18      176.83      4.83 o 
  -9   0  20       20.18       31.37      3.63 o 
  -8   0  20      123.54      115.92      3.94 o 
  -7   0  20      256.28      256.19      5.23 o 
  -6   0  20        2.67        1.09      1.25 o 
  -5   0  20       32.03       29.62      2.33 o 
  -4   0  20      183.24      175.46      4.50 o 
  -3   0  20        6.27        8.92      2.49 o 
  -2   0  20        0.14        0.09      1.22 o 
  -1   0  20       92.02       88.65      3.47 o 
   0   0  20      151.76      153.37      4.46 o 
   1   0  20        2.31        4.93      1.60 o 
   2   0  20        3.17        4.06      1.76 o 
   3   0  20        0.57       -0.02      1.45 o 
   4   0  20       56.01       59.32      3.89 o 
   5   0  20        7.98        8.57      2.08 o 
   6   0  20       38.36       44.98      3.14 o 
   7   0  20      476.97      545.71     12.36 o 
   8   0  20        7.56        4.23      4.55 o 
   9   0  20        0.03       -0.25      3.88 o 
 -19   1  20        4.18        6.08      5.55 o 
 -18   1  20       12.58       14.42      8.51 o 
 -17   1  20       21.84       16.92      2.34 o 
 -16   1  20       21.43       28.81      2.66 o 
 -15   1  20       63.01       65.99      3.46 o 
 -14   1  20       74.84       74.90      3.11 o 
 -13   1  20       41.43       56.30      2.70 o 
 -12   1  20      330.75      299.24      5.81 o 
 -11   1  20        5.27        7.66      1.53 o 
 -10   1  20        4.42        6.23      1.26 o 
  -9   1  20       22.89       13.25      1.15 o 
  -8   1  20      262.13      254.63      3.88 o 
  -7   1  20        2.51        1.44      0.81 o 
  -6   1  20       19.67       24.08      1.41 o 
  -5   1  20       35.17       23.24      1.81 o 
  -4   1  20      932.74      922.71      8.77 o 
  -3   1  20       27.71       19.52      1.51 o 
  -2   1  20       21.49       24.87      1.64 o 
  -1   1  20        1.18        4.56      1.17 o 
   0   1  20      675.36      673.75      9.25 o 
   1   1  20        2.05        3.15      1.21 o 
   2   1  20        8.55        7.21      1.39 o 
   3   1  20      203.52      201.05      5.53 o 
   4   1  20      116.85      120.29      5.07 o 
   5   1  20        4.28        3.99      1.53 o 
   6   1  20      280.55      317.02      6.23 o 
   7   1  20       37.71       41.26      2.75 o 
   8   1  20        8.43       10.58      2.36 o 
   9   1  20        0.40        1.32      3.49 o 
 -19   2  20       44.89       53.23      8.80 o 
 -18   2  20       10.48        3.48      3.59 o 
 -17   2  20       18.89       13.91      2.69 o 
 -16   2  20       10.00       17.70      2.69 o 
 -15   2  20        2.62        1.90      2.33 o 
 -14   2  20      168.45      169.16      4.77 o 
 -13   2  20        4.66        4.56      1.21 o 
 -12   2  20       52.54       49.47      2.14 o 
 -11   2  20      103.90      111.02      2.80 o 
 -10   2  20       99.67      105.22      2.84 o 
  -9   2  20      194.16      183.55      3.48 o 
  -8   2  20      314.52      302.16      4.66 o 
  -7   2  20        0.70        1.92      1.03 o 
  -6   2  20        9.03        5.32      1.18 o 
  -5   2  20       37.36       27.12      1.85 o 
  -4   2  20       54.32       58.75      2.41 o 
  -3   2  20       75.38       56.79      2.57 o 
  -2   2  20       50.69       51.63      2.86 o 
  -1   2  20      278.46      250.84      6.37 o 
   0   2  20      148.20      128.97      4.34 o 
   1   2  20      188.09      192.68      5.42 o 
   2   2  20      236.63      228.36      5.99 o 
   3   2  20       20.93       22.96      3.06 o 
   4   2  20       61.47       73.40      3.94 o 
   5   2  20       78.83       81.40      5.15 o 
   6   2  20        3.14        1.31      2.19 o 
   7   2  20        2.50        3.08      3.37 o 
   8   2  20       14.59       10.76      2.87 o 
 -19   3  20       68.93       58.90      9.31 o 
 -18   3  20        9.29       13.55      4.48 o 
 -17   3  20       13.29       13.72      2.32 o 
 -16   3  20        4.76        3.88      1.80 o 
 -15   3  20        2.52        2.87      1.62 o 
 -14   3  20       49.33       42.53      2.47 o 
 -13   3  20       29.82       34.44      2.13 o 
 -12   3  20       28.37       27.57      1.94 o 
 -11   3  20        7.66        8.96      1.42 o 
 -10   3  20       31.46       34.14      1.82 o 
  -9   3  20        1.85        2.57      1.02 o 
  -8   3  20        6.93        5.54      1.12 o 
  -7   3  20       78.42       82.42      3.08 o 
  -6   3  20        1.83        2.58      1.07 o 
  -5   3  20       14.35       13.59      1.51 o 
  -4   3  20      117.51      115.76      3.20 o 
  -3   3  20       81.18       80.26      3.95 o 
  -2   3  20        2.65        2.87      1.16 o 
  -1   3  20      150.85      148.24      3.63 o 
   0   3  20      180.57      201.54      4.43 o 
   1   3  20      136.97      122.59      4.04 o 
   2   3  20        0.12        0.22      1.74 o 
   3   3  20        2.27        3.02      5.02 o 
   4   3  20       86.44       93.37     12.75 o 
   5   3  20        0.00        2.07      2.13 o 
   6   3  20       35.91       25.83      3.48 o 
   7   3  20        6.48        5.71      2.74 o 
   8   3  20        1.48        2.27      2.55 o 
 -18   4  20      117.57      122.54     10.53 o 
 -17   4  20       20.59       15.22      3.76 o 
 -16   4  20      315.21      322.02     15.61 o 
 -15   4  20       10.88       11.91      2.94 o 
 -14   4  20       33.45       38.21      3.51 o 
 -13   4  20      241.24      253.44     12.73 o 
 -12   4  20       58.49       58.23      3.83 o 
 -11   4  20        0.16        0.31      1.54 o 
 -10   4  20      206.79      194.08      5.27 o 
  -9   4  20      142.38      155.29      4.26 o 
  -8   4  20      145.35      133.61      4.34 o 
  -7   4  20       55.13       58.91      2.35 o 
  -6   4  20      368.50      362.61      5.72 o 
  -5   4  20        0.97        2.07      1.26 o 
  -4   4  20       66.54       61.70      2.66 o 
  -3   4  20        9.32        5.29      1.40 o 
  -2   4  20      125.53      119.06      3.60 o 
  -1   4  20      202.79      185.55      4.42 o 
   0   4  20        7.81       11.72      2.69 o 
   1   4  20       31.47       30.76      2.52 o 
   2   4  20       35.29       38.72      3.44 o 
   3   4  20        6.31        6.97      2.16 o 
   4   4  20       34.79       31.83      3.23 o 
   5   4  20       13.20       12.35      2.85 o 
   6   4  20        2.44        1.40      2.51 o 
   7   4  20        1.19        1.70      2.57 o 
 -17   5  20        0.13        3.17      3.51 o 
 -16   5  20       50.81       50.26      4.68 o 
 -15   5  20      150.61      144.60      8.47 o 
 -14   5  20        1.40        2.03      2.13 o 
 -13   5  20       34.35       38.39      4.96 o 
 -12   5  20      435.95      474.83      9.61 o 
 -11   5  20      297.17      320.70      7.68 o 
 -10   5  20      117.59      115.15      4.85 o 
  -9   5  20      803.84      842.75     13.48 o 
  -8   5  20      263.89      274.99      6.31 o 
  -7   5  20        0.10       -1.37      1.53 o 
  -6   5  20        0.68        2.66      1.66 o 
  -5   5  20      130.76      128.60      6.56 o 
  -4   5  20       37.12       52.16      4.72 o 
  -3   5  20       33.86       37.65      3.82 o 
  -2   5  20        0.59        3.49      2.03 o 
  -1   5  20       17.24       15.51      4.13 o 
   0   5  20      159.66      175.19      8.33 o 
   1   5  20        2.51        1.46      2.01 o 
   2   5  20       64.60       57.00      9.11 o 
   3   5  20        0.02       -0.47      2.25 o 
   4   5  20        0.93        2.16      2.47 o 
   5   5  20        4.44        4.53      2.68 o 
   6   5  20        3.08        3.31      4.16 o 
   7   5  20       21.86       22.31      6.13 o 
 -16   6  20        3.49        4.61      3.78 o 
 -15   6  20        0.00        2.92      3.54 o 
 -14   6  20       18.03       21.01      3.00 o 
 -13   6  20        0.02        3.39      2.19 o 
 -12   6  20       32.35       35.22      3.50 o 
 -11   6  20        0.39        0.25      1.82 o 
 -10   6  20        7.38        5.19      2.40 o 
  -9   6  20       31.49       22.81      4.21 o 
  -8   6  20       63.78       65.08      7.94 o 
  -7   6  20        0.00        3.58      2.37 o 
  -6   6  20        0.01        1.36      2.90 o 
  -5   6  20        4.78        1.43      2.91 o 
  -4   6  20       19.12       35.00      5.17 o 
  -3   6  20       19.56       21.57      4.49 o 
  -2   6  20       43.59       59.94      6.43 o 
  -1   6  20        0.17       -0.78      3.41 o 
   0   6  20        3.31        5.81      4.66 o 
   1   6  20       99.57       89.24     10.84 o 
   2   6  20       81.18       72.64     10.06 o 
   3   6  20        1.72        2.98      3.74 o 
   4   6  20        2.48        3.81      2.87 o 
   5   6  20        7.36        5.37      4.29 o 
 -14   7  20        1.63        0.64      2.85 o 
 -13   7  20        0.25        0.07      3.43 o 
 -12   7  20        4.04        7.90      2.91 o 
 -11   7  20      140.64      142.89      6.58 o 
 -10   7  20       45.04       43.67      4.22 o 
  -9   7  20       12.83       12.87      4.62 o 
  -8   7  20        1.86       -0.51      2.41 o 
  -7   7  20       34.92       31.54      4.34 o 
  -6   7  20      470.56      463.11     15.62 o 
  -5   7  20       23.26       19.12      6.02 o 
  -4   7  20       99.35      117.52      8.50 o 
  -3   7  20       49.74       46.69      6.12 o 
  -2   7  20        9.68        8.74      3.85 o 
  -1   7  20        6.53        1.94      4.40 o 
   0   7  20       62.44       68.19      9.69 o 
   1   7  20        0.53        4.35      5.29 o 
   2   7  20        5.55        4.35      5.50 o 
   3   7  20        2.91        3.18      3.40 o 
   4   7  20       52.50       55.74      6.93 o 
 -12   8  20        0.79        2.07      3.50 o 
 -11   8  20        5.82        2.01      3.45 o 
 -10   8  20      136.15      130.56     11.94 o 
  -9   8  20      118.84      109.43      8.65 o 
  -8   8  20       43.64       48.04      5.19 o 
  -7   8  20        9.98       12.61      4.19 o 
  -6   8  20      177.76      187.80     10.21 o 
  -5   8  20      690.84      718.75     20.52 o 
  -4   8  20       44.31       55.06     10.21 o 
  -3   8  20       36.39       34.62      5.50 o 
  -2   8  20      181.70      203.05     34.14 o 
  -1   8  20       33.15       32.59      5.18 o 
   0   8  20        3.50        8.38      5.71 o 
   1   8  20       48.88       50.32      9.32 o 
   2   8  20       87.30       97.15     12.10 o 
  -8   9  20       37.16       31.68      7.12 o 
  -7   9  20       13.00       26.19      6.70 o 
  -6   9  20        8.25        3.41      4.66 o 
  -5   9  20       21.67       23.46      6.54 o 
  -4   9  20       48.45       68.81      9.54 o 
  -3   9  20       18.13       15.98      6.39 o 
  -2   9  20       41.31       38.70      8.01 o 
 -19   1  21       17.47        8.07      5.87 o 
 -18   1  21        0.12        3.18      2.90 o 
 -17   1  21       29.70       19.06      3.05 o 
 -16   1  21      188.74      209.91      5.68 o 
 -15   1  21       12.07       12.93      2.20 o 
 -14   1  21        5.18        4.96      1.77 o 
 -13   1  21       35.34       38.76      2.45 o 
 -12   1  21      250.99      263.61      5.62 o 
 -11   1  21       47.98       47.86      2.75 o 
 -10   1  21       36.51       33.30      1.96 o 
  -9   1  21       14.81       10.34      1.22 o 
  -8   1  21       16.71       15.77      1.36 o 
  -7   1  21       32.31       28.26      1.58 o 
  -6   1  21       45.40       47.01      1.81 o 
  -5   1  21        5.40        4.94      1.06 o 
  -4   1  21        9.22        9.81      1.24 o 
  -3   1  21       15.05       11.52      1.35 o 
  -2   1  21      190.60      196.66      3.81 o 
  -1   1  21        0.46        0.60      1.08 o 
   0   1  21        0.40        2.37      1.30 o 
   1   1  21      110.01      104.39      3.03 o 
   2   1  21       35.60       36.76      2.75 o 
   3   1  21      122.39      130.47      3.69 o 
   4   1  21      108.86      109.81      3.90 o 
   5   1  21      108.39      108.71      3.61 o 
   6   1  21        7.48        4.77      1.76 o 
   7   1  21      101.75      124.12      4.73 o 
   8   1  21        7.59       11.65      7.65 o 
 -19   2  21       16.47       22.71      4.58 o 
 -18   2  21       41.12       38.73      5.53 o 
 -17   2  21       72.02       81.64      6.57 o 
 -16   2  21      133.43      137.22      5.52 o 
 -15   2  21       27.23       27.53      3.06 o 
 -14   2  21       18.66       21.05      2.28 o 
 -13   2  21       27.71       27.58      2.13 o 
 -12   2  21       86.73       86.91      2.69 o 
 -11   2  21        0.99        2.68      1.15 o 
 -10   2  21       39.35       38.39      2.14 o 
  -9   2  21        2.12        0.89      1.14 o 
  -8   2  21      319.12      316.27      4.90 o 
  -7   2  21       67.89       48.74      2.25 o 
  -6   2  21       28.49       28.07      1.93 o 
  -5   2  21        4.16        2.07      1.14 o 
  -4   2  21        0.00        0.67      1.08 o 
  -3   2  21        3.17        5.74      1.33 o 
  -2   2  21      445.15      433.60      8.56 o 
  -1   2  21      131.84      136.73      4.55 o 
   0   2  21        0.00       -1.47      1.47 o 
   1   2  21       57.21       50.61      3.36 o 
   2   2  21        6.49        4.01      1.84 o 
   3   2  21        4.37        4.55      1.91 o 
   4   2  21        4.25        1.74      2.07 o 
   5   2  21       33.16       29.73      3.44 o 
   6   2  21        0.09        0.48      2.27 o 
   7   2  21        0.33        0.92      2.30 o 
   8   2  21       10.43        7.69      3.78 o 
 -18   3  21        0.11        2.22      2.75 o 
 -17   3  21        1.04        5.87      1.91 o 
 -16   3  21       45.28       42.63      3.00 o 
 -15   3  21        3.22        3.04      1.68 o 
 -14   3  21       22.73       19.04      2.29 o 
 -13   3  21       22.90       18.15      1.90 o 
 -12   3  21       40.23       44.94      2.64 o 
 -11   3  21       64.88       60.14      2.52 o 
 -10   3  21      118.00      116.05      2.95 o 
  -9   3  21       40.24       36.70      2.03 o 
  -8   3  21        0.02       -0.18      1.01 o 
  -7   3  21      184.85      179.83      3.86 o 
  -6   3  21       98.77       91.87      4.05 o 
  -5   3  21       16.33       24.21      1.89 o 
  -4   3  21      161.15      168.02      3.89 o 
  -3   3  21       89.80       97.49      3.11 o 
  -2   3  21       36.20       32.61      2.07 o 
  -1   3  21       53.23       53.63      2.59 o 
   0   3  21        5.88        3.78      1.76 o 
   1   3  21        4.42        4.70      2.07 o 
   2   3  21      165.54      168.42      6.18 o 
   3   3  21        7.98        8.99      2.47 o 
   4   3  21       11.78       14.36      2.87 o 
   5   3  21       12.18       14.17      3.00 o 
   6   3  21       53.94       55.92      5.26 o 
   7   3  21        3.23        5.02      2.71 o 
 -18   4  21       39.19       43.19      4.57 o 
 -17   4  21       18.68       16.58      3.59 o 
 -16   4  21        0.04        4.06      2.71 o 
 -15   4  21       20.47       20.64      3.36 o 
 -14   4  21       10.65       16.72      2.80 o 
 -13   4  21       51.88       51.80      4.40 o 
 -12   4  21       54.66       58.37      5.02 o 
 -11   4  21        4.31        6.41      1.67 o 
 -10   4  21      236.66      240.28      6.13 o 
  -9   4  21        2.73        4.78      1.14 o 
  -8   4  21       56.51       63.50      2.51 o 
  -7   4  21        9.27        9.55      1.47 o 
  -6   4  21        0.92        3.67      1.51 o 
  -5   4  21       67.01       66.70      2.66 o 
  -4   4  21       38.17       40.97      2.23 o 
  -3   4  21        0.24        2.30      1.45 o 
  -2   4  21       11.51       14.30      2.17 o 
  -1   4  21        4.29        7.66      1.71 o 
   0   4  21       29.31       29.77      2.50 o 
   1   4  21       23.52       26.06      2.82 o 
   2   4  21      125.95      124.52      8.26 o 
   3   4  21        2.59        4.13      2.08 o 
   4   4  21        2.49        4.92      2.50 o 
   5   4  21        3.62        6.48      2.74 o 
   6   4  21        8.89       14.06      3.77 o 
   7   4  21        0.60       -0.83      2.49 o 
 -17   5  21        0.26        2.55      3.72 o 
 -16   5  21       48.99       39.58      5.68 o 
 -15   5  21        0.26       -0.81      2.24 o 
 -14   5  21        7.80        5.18      2.35 o 
 -13   5  21        0.30       -0.97      1.94 o 
 -12   5  21        2.07        2.45      1.99 o 
 -11   5  21      189.11      176.91      5.90 o 
 -10   5  21      268.10      275.96      7.16 o 
  -9   5  21       46.67       42.75      3.42 o 
  -8   5  21       49.38       40.12      2.91 o 
  -7   5  21        0.07        0.91      1.47 o 
  -6   5  21       83.63       79.19      4.56 o 
  -5   5  21      146.21      154.65      8.30 o 
  -4   5  21        7.37        8.64      2.23 o 
  -3   5  21       53.93       53.92      3.66 o 
  -2   5  21        4.48        9.22      4.37 o 
  -1   5  21        5.17        2.71      2.28 o 
   0   5  21      156.54      164.96      8.42 o 
   1   5  21       11.67        3.18      2.38 o 
   2   5  21       44.39       31.88      3.76 o 
   3   5  21        2.61        3.02      2.20 o 
   4   5  21        0.51        0.58      2.54 o 
   5   5  21      121.84      116.06      9.06 o 
   6   5  21       40.61       40.91      4.47 o 
 -15   6  21       34.04       34.25     11.76 o 
 -14   6  21      109.51      117.08      5.62 o 
 -13   6  21        3.04        1.32      2.20 o 
 -12   6  21       92.28       83.84      4.76 o 
 -11   6  21      254.79      265.76      8.37 o 
 -10   6  21       16.24       17.47      2.79 o 
  -9   6  21        2.26        0.60      2.35 o 
  -8   6  21        8.70        8.28      3.09 o 
  -7   6  21       17.90       12.43      3.15 o 
  -6   6  21       23.48        8.82      6.13 o 
  -5   6  21        1.71        4.47      3.08 o 
  -4   6  21        2.12        1.89      2.88 o 
  -3   6  21       29.34       35.67      5.51 o 
  -2   6  21        2.97        7.94      3.67 o 
  -1   6  21      110.11      140.97     10.03 o 
   0   6  21      120.70      156.16     13.72 o 
   1   6  21        0.08        0.83      4.14 o 
   2   6  21        2.51        2.56      4.81 o 
   3   6  21       71.87       74.26      5.90 o 
   4   6  21       11.57       12.87      5.30 o 
 -14   7  21       23.31       14.61      3.70 o 
 -13   7  21       40.76       50.18      7.73 o 
 -12   7  21        4.01       -0.53      2.67 o 
 -11   7  21      229.59      240.62      8.30 o 
 -10   7  21      208.95      219.31      9.22 o 
  -9   7  21       10.94       12.44      4.34 o 
  -8   7  21      448.85      458.69     17.63 o 
  -7   7  21      238.86      255.47     19.98 o 
  -6   7  21       61.22       88.24     11.18 o 
  -5   7  21        1.59        2.89      3.34 o 
  -4   7  21      223.41      229.51     11.28 o 
  -3   7  21      120.77      131.26      9.41 o 
  -2   7  21       89.24       94.09     15.74 o 
  -1   7  21       82.47       97.65     10.29 o 
   0   7  21      186.58      186.85     14.45 o 
   1   7  21        4.01       -0.83      4.61 o 
   2   7  21       78.33      102.54     12.57 o 
   3   7  21       92.72       83.79     12.15 o 
 -11   8  21       19.30       31.58      7.39 o 
 -10   8  21       27.52       25.97      7.07 o 
  -9   8  21       37.01       27.75      7.12 o 
  -8   8  21       15.25       16.50      6.02 o 
  -7   8  21       29.54       30.38      5.60 o 
  -6   8  21        6.32        5.40      3.45 o 
  -5   8  21       54.68       59.44      6.91 o 
  -4   8  21        0.54        4.53      3.36 o 
  -3   8  21       24.75       35.72     10.34 o 
  -2   8  21       62.46       52.26      9.00 o 
  -1   8  21       58.30       61.32     10.06 o 
   0   8  21        4.67        4.92      5.40 o 
 -18   0  22      209.12      186.37     15.50 o 
 -17   0  22       17.26       16.29      6.13 o 
 -16   0  22        9.72       15.50      5.87 o 
 -15   0  22        4.54        9.95      4.76 o 
 -14   0  22       68.94       70.12      6.87 o 
 -13   0  22       73.83       73.40      3.52 o 
 -12   0  22      390.86      454.46      8.40 o 
 -11   0  22       83.77       83.91      3.67 o 
 -10   0  22        7.78        8.08      1.77 o 
  -9   0  22        6.38        6.26      1.72 o 
  -8   0  22       15.71       21.74      2.26 o 
  -7   0  22       75.70       57.83      3.57 o 
  -6   0  22      279.57      285.31      7.13 o 
  -5   0  22      293.38      316.56      7.60 o 
  -4   0  22      190.91      181.64      6.58 o 
  -3   0  22      632.99      641.19      9.90 o 
  -2   0  22      434.35      458.94      8.14 o 
  -1   0  22      123.94       98.90      3.91 o 
   0   0  22       24.86       31.80      3.24 o 
   1   0  22       10.09        8.42      1.86 o 
   2   0  22       99.42       97.80      4.06 o 
   3   0  22       20.86       25.80      2.58 o 
   4   0  22        0.18        1.41      1.80 o 
   5   0  22        0.03        0.59      2.45 o 
   6   0  22       13.54       20.60      3.45 o 
   7   0  22      275.98      360.51     11.37 o 
 -19   1  22        1.90       -2.98      4.76 o 
 -18   1  22       33.42       36.29      7.91 o 
 -17   1  22      110.01      116.37      5.75 o 
 -16   1  22        1.46        0.92      1.79 o 
 -15   1  22      111.30      124.77      4.61 o 
 -14   1  22      135.25      125.81      4.54 o 
 -13   1  22       24.32       21.59      2.82 o 
 -12   1  22      179.89      176.71      4.67 o 
 -11   1  22       50.31       46.83      3.68 o 
 -10   1  22      327.16      335.46      6.22 o 
  -9   1  22        0.85        1.42      1.13 o 
  -8   1  22      228.14      246.74      4.16 o 
  -7   1  22      125.13      128.70      3.05 o 
  -6   1  22       42.40       52.19      2.14 o 
  -5   1  22      161.11      149.94      3.14 o 
  -4   1  22      138.99      134.10      3.17 o 
  -3   1  22      174.91      166.83      3.54 o 
  -2   1  22      134.49      133.35      3.26 o 
  -1   1  22        2.08        1.20      1.15 o 
   0   1  22      173.52      178.78      3.85 o 
   1   1  22        0.15        0.74      1.19 o 
   2   1  22      152.58      133.30      3.74 o 
   3   1  22       26.48       32.17      2.25 o 
   4   1  22        2.47        2.32      1.48 o 
   5   1  22       47.34       43.77      3.00 o 
   6   1  22        7.43        6.97      2.27 o 
   7   1  22       46.11       51.16      4.10 o 
 -19   2  22       58.89       61.11      7.70 o 
 -18   2  22      160.14      174.14      6.63 o 
 -17   2  22       20.25       14.57      2.51 o 
 -16   2  22        1.38        2.88      2.18 o 
 -15   2  22        0.00        1.92      2.32 o 
 -14   2  22        8.45       11.53      1.99 o 
 -13   2  22      142.14      145.26      4.08 o 
 -12   2  22        6.96        9.42      1.61 o 
 -11   2  22      196.11      195.68      6.25 o 
 -10   2  22        8.31        7.20      1.49 o 
  -9   2  22        0.63        2.81      1.30 o 
  -8   2  22       19.74       15.48      1.66 o 
  -7   2  22      151.83      156.88      3.84 o 
  -6   2  22      138.68      138.79      4.16 o 
  -5   2  22      108.16      102.04      3.18 o 
  -4   2  22       16.12       17.68      1.96 o 
  -3   2  22       20.39       18.39      2.44 o 
  -2   2  22      157.97      155.83      4.88 o 
  -1   2  22       11.97        8.80      2.04 o 
   0   2  22        4.61        4.98      2.09 o 
   1   2  22       11.74       10.31      2.23 o 
   2   2  22        9.72       12.86      2.61 o 
   3   2  22       44.10       31.69      4.65 o 
   4   2  22       70.34       73.27      4.62 o 
   5   2  22        1.21       -2.09      2.12 o 
   6   2  22        2.26        4.39      2.62 o 
   7   2  22        6.36        6.89      2.74 o 
 -18   3  22       48.98       57.61      4.79 o 
 -17   3  22       99.57       94.88      4.09 o 
 -16   3  22        6.99       10.92      2.11 o 
 -15   3  22        4.54        7.83      2.00 o 
 -14   3  22      226.28      237.46      5.72 o 
 -13   3  22        5.00        2.98      1.45 o 
 -12   3  22       35.68       31.26      2.11 o 
 -11   3  22        1.71        1.13      1.23 o 
 -10   3  22        3.46        5.59      1.86 o 
  -9   3  22       39.53       38.82      2.13 o 
  -8   3  22        7.81        4.46      1.28 o 
  -7   3  22       18.28       17.17      2.27 o 
  -6   3  22       15.70       15.68      1.74 o 
  -5   3  22        0.71        2.49      1.25 o 
  -4   3  22       69.13       69.22      2.81 o 
  -3   3  22       71.14       72.04      2.87 o 
  -2   3  22        5.49        4.87      1.47 o 
  -1   3  22        1.07        1.47      1.65 o 
   0   3  22        5.41        4.24      1.80 o 
   1   3  22       27.93       27.53      2.84 o 
   2   3  22       40.93       34.08      3.53 o 
   3   3  22      118.42      123.62      6.14 o 
   4   3  22        2.61        0.55      2.28 o 
   5   3  22        8.83        7.56      2.66 o 
   6   3  22       27.66       24.43      3.59 o 
 -17   4  22       19.42       27.03      4.14 o 
 -16   4  22       42.76       41.90      6.16 o 
 -15   4  22       35.82       31.12      3.41 o 
 -14   4  22      202.54      192.54      5.78 o 
 -13   4  22       91.95       93.50      4.50 o 
 -12   4  22       15.35       16.31      2.39 o 
 -11   4  22      291.79      315.80      7.03 o 
 -10   4  22       60.70       63.73      3.27 o 
  -9   4  22       22.95       22.75      1.73 o 
  -8   4  22        6.97        8.75      1.48 o 
  -7   4  22      298.35      282.63      5.08 o 
  -6   4  22        3.13        5.72      1.65 o 
  -5   4  22       49.59       59.67      2.71 o 
  -4   4  22      454.35      436.70      6.57 o 
  -3   4  22      104.68      105.57      3.82 o 
  -2   4  22        0.67        2.29      1.44 o 
  -1   4  22       87.08       95.74      4.10 o 
   0   4  22       22.27       22.59      2.55 o 
   1   4  22       44.73       42.95      3.86 o 
   2   4  22       28.43       22.60      3.32 o 
   3   4  22        0.87        0.69      2.21 o 
   4   4  22        3.26        2.12      2.58 o 
   5   4  22        9.48       12.94      5.25 o 
   6   4  22        0.79        3.19      2.94 o 
 -16   5  22        3.66        0.56      3.54 o 
 -15   5  22        0.03        2.30      2.66 o 
 -14   5  22        8.89        9.47      2.54 o 
 -13   5  22       19.70       19.84      3.02 o 
 -12   5  22       34.65       25.01      3.08 o 
 -11   5  22       21.58       27.55      3.19 o 
 -10   5  22      228.50      217.29      5.82 o 
  -9   5  22      189.56      201.14      7.12 o 
  -8   5  22      122.93      125.03      6.40 o 
  -7   5  22      171.80      182.31      6.15 o 
  -6   5  22      402.72      437.28      8.76 o 
  -5   5  22      100.76      106.59      5.25 o 
  -4   5  22       20.05       20.25      3.06 o 
  -3   5  22       97.46      102.51      5.74 o 
  -2   5  22      496.33      536.27     12.82 o 
  -1   5  22        2.07        2.78      2.11 o 
   0   5  22      122.78      123.00      7.52 o 
   1   5  22       30.43       27.70      4.48 o 
   2   5  22       46.11       39.39      4.19 o 
   3   5  22        0.02        2.21      2.62 o 
   4   5  22        5.44        7.77      2.74 o 
   5   5  22       38.72       41.62      4.46 o 
 -15   6  22        6.76        3.49      3.67 o 
 -14   6  22       17.39       20.83      7.90 o 
 -13   6  22        6.41        6.67      2.64 o 
 -12   6  22        0.62        2.21      2.19 o 
 -11   6  22        8.32        7.94      2.49 o 
 -10   6  22        0.84        1.81      2.05 o 
  -9   6  22       48.70       50.64      4.30 o 
  -8   6  22       39.07       43.38      4.94 o 
  -7   6  22        2.58        1.16      3.03 o 
  -6   6  22       80.82       87.01      7.66 o 
  -5   6  22        0.26        2.22      3.16 o 
  -4   6  22       30.57       32.80      5.54 o 
  -3   6  22       24.31       24.62      5.08 o 
  -2   6  22       46.20       48.08      9.19 o 
  -1   6  22        0.68        4.38      3.60 o 
   0   6  22       54.07       41.74      8.80 o 
   1   6  22       16.07       18.33      7.01 o 
   2   6  22        0.69        0.23      3.23 o 
   3   6  22        7.11        8.61      3.18 o 
 -13   7  22        0.81        0.25      2.86 o 
 -12   7  22       19.65       16.29      4.62 o 
 -11   7  22       32.54       38.96      4.98 o 
 -10   7  22        1.92        6.69      3.20 o 
  -9   7  22       24.52       25.15      4.42 o 
  -8   7  22       48.62       44.65      8.55 o 
  -7   7  22        2.61        6.51      5.79 o 
  -6   7  22      150.61      178.40     10.06 o 
  -5   7  22       14.32       14.62      8.25 o 
  -4   7  22       75.05       76.47      7.70 o 
  -3   7  22       60.35       51.58      6.67 o 
  -2   7  22        1.30        5.10      4.71 o 
  -1   7  22       64.84       53.14      9.46 o 
   0   7  22       63.99       65.85      8.67 o 
   1   7  22        0.54        0.42      5.13 o 
   2   7  22        3.59        8.33      6.34 o 
 -10   8  22        3.17        3.51      4.97 o 
  -9   8  22       71.85       74.94     10.00 o 
  -8   8  22       87.17       85.15     10.47 o 
  -7   8  22       99.32      103.64     11.26 o 
  -6   8  22        4.69        4.92      4.81 o 
  -5   8  22      115.96      134.42     12.36 o 
  -4   8  22       18.39       20.58      6.75 o 
  -3   8  22       63.40       75.51     10.47 o 
  -2   8  22        9.01       14.92      6.49 o 
  -1   8  22        8.38        6.18      5.76 o 
 -17   1  23       30.63       38.22      5.46 o 
 -16   1  23       30.44       30.39      3.09 o 
 -15   1  23        0.06        0.92      3.22 o 
 -14   1  23      396.40      413.17      9.35 o 
 -13   1  23       99.31      123.84      4.14 o 
 -12   1  23        7.57        8.68      2.11 o 
 -11   1  23       88.43       84.06      3.45 o 
 -10   1  23       64.53       68.35      3.41 o 
  -9   1  23      217.59      220.67      4.55 o 
  -8   1  23       35.00       34.07      2.19 o 
  -7   1  23       28.46       26.08      1.75 o 
  -6   1  23       88.68       92.93      2.58 o 
  -5   1  23       38.50       37.43      2.55 o 
  -4   1  23      433.52      430.53      5.88 o 
  -3   1  23        0.93        1.29      1.16 o 
  -2   1  23        3.19        2.74      1.30 o 
  -1   1  23        0.04       -0.66      1.11 o 
   0   1  23       41.77       46.27      2.31 o 
   1   1  23       52.34       53.87      3.34 o 
   2   1  23       16.37       17.41      2.24 o 
   3   1  23        0.73        2.20      1.51 o 
   4   1  23       37.59       44.14      2.97 o 
   5   1  23        2.08        2.17      2.17 o 
   6   1  23       11.02        9.71      2.88 o 
 -18   2  23       14.15       14.47      2.73 o 
 -17   2  23      105.68      117.57      5.16 o 
 -16   2  23       83.82       81.86      4.02 o 
 -15   2  23       35.76       36.11      3.57 o 
 -14   2  23       64.37       70.33      4.32 o 
 -13   2  23       95.93       85.62      4.42 o 
 -12   2  23      106.54      106.75      3.90 o 
 -11   2  23        0.22        2.15      1.62 o 
 -10   2  23       15.00       19.87      2.38 o 
  -9   2  23        3.56        6.59      1.75 o 
  -8   2  23      156.40      173.89      4.37 o 
  -7   2  23       28.05       20.11      2.05 o 
  -6   2  23       21.22       19.09      1.98 o 
  -5   2  23       69.17       69.36      3.24 o 
  -4   2  23        8.30        7.18      1.84 o 
  -3   2  23        0.96        0.23      1.58 o 
  -2   2  23        0.12        1.69      1.59 o 
  -1   2  23       49.69       54.09      3.37 o 
   0   2  23       62.05       59.24      3.55 o 
   1   2  23        0.04        1.35      1.70 o 
   2   2  23      133.21      133.69      5.90 o 
   3   2  23       10.73        6.39      2.32 o 
   4   2  23       23.33       27.99      3.51 o 
   5   2  23       18.80       12.05      5.00 o 
   6   2  23        0.36        1.84      2.49 o 
 -18   3  23       24.07       33.33      4.49 o 
 -17   3  23        0.00        2.66      2.00 o 
 -16   3  23      108.25      100.98      4.11 o 
 -15   3  23        0.16        0.62      1.76 o 
 -14   3  23        3.30        9.08      1.85 o 
 -13   3  23       31.67       28.16      2.40 o 
 -12   3  23       60.88       69.29      3.01 o 
 -11   3  23        0.01        0.92      1.31 o 
 -10   3  23       45.06       32.97      2.11 o 
  -9   3  23       26.23       29.98      2.10 o 
  -8   3  23        8.42        9.47      1.54 o 
  -7   3  23        0.98        2.52      1.32 o 
  -6   3  23      174.87      149.09      4.87 o 
  -5   3  23        0.00        0.20      1.30 o 
  -4   3  23       12.07       13.09      1.75 o 
  -3   3  23        8.06        5.63      1.56 o 
  -2   3  23       19.28        9.04      2.07 o 
  -1   3  23        0.54        1.97      1.80 o 
   0   3  23       66.23       64.07      5.89 o 
   1   3  23        1.27        4.36      2.41 o 
   2   3  23        0.13        0.68      2.07 o 
   3   3  23       21.40       30.12      3.68 o 
   4   3  23       38.02       38.43      3.97 o 
   5   3  23       18.67       14.37      3.20 o 
   6   3  23        0.01        1.61      2.58 o 
 -17   4  23       29.94       21.93      3.93 o 
 -16   4  23       65.39       81.82      8.10 o 
 -15   4  23       22.27       21.50      2.88 o 
 -14   4  23       10.67       11.65      2.48 o 
 -13   4  23        3.54        1.42      1.87 o 
 -12   4  23        0.27        1.27      1.81 o 
 -11   4  23       18.22       23.38      2.30 o 
 -10   4  23       17.68       15.59      2.08 o 
  -9   4  23       57.88       47.88      2.22 o 
  -8   4  23        0.59        2.47      1.20 o 
  -7   4  23      153.54      154.75      3.76 o 
  -6   4  23      228.81      223.71      4.84 o 
  -5   4  23       53.60       64.91      3.04 o 
  -4   4  23       56.71       52.04      2.59 o 
  -3   4  23       26.08       35.59      2.99 o 
  -2   4  23       45.55       50.24      3.27 o 
  -1   4  23        6.19        9.87      2.29 o 
   0   4  23        0.03        2.52      2.18 o 
   1   4  23        2.68        5.00      2.51 o 
   2   4  23        6.48        4.50      2.60 o 
   3   4  23        1.49        2.68      2.49 o 
   4   4  23       17.01       17.25      4.88 o 
   5   4  23       62.23       55.22      4.72 o 
 -16   5  23       36.37       43.78      4.85 o 
 -15   5  23        0.17       -1.08      2.31 o 
 -14   5  23       39.32       42.67      3.49 o 
 -13   5  23       16.44       16.57      2.50 o 
 -12   5  23       28.56       28.92      2.93 o 
 -11   5  23       91.01      101.19      5.17 o 
 -10   5  23       22.31       26.25      3.07 o 
  -9   5  23        0.96        0.75      1.89 o 
  -8   5  23      127.33      121.62      8.39 o 
  -7   5  23      129.68      117.85      5.32 o 
  -6   5  23        3.85        2.23      2.19 o 
  -5   5  23        5.37        5.23      2.27 o 
  -4   5  23       95.24      106.55      5.57 o 
  -3   5  23      177.80      181.75      7.55 o 
  -2   5  23       37.17       30.95      3.71 o 
  -1   5  23       75.58       70.14      4.35 o 
   0   5  23        0.00        3.61      2.12 o 
   1   5  23        0.71       -0.01      2.10 o 
   2   5  23        2.32        2.75      2.27 o 
   3   5  23       24.15       30.20      6.31 o 
   4   5  23        5.31        7.20      3.02 o 
 -15   6  23        8.78       16.91      7.22 o 
 -14   6  23        1.44        4.56      3.15 o 
 -13   6  23       73.26       75.99      5.82 o 
 -12   6  23        1.72        1.34      2.22 o 
 -11   6  23        9.13        7.55      2.27 o 
 -10   6  23       11.40       11.60      3.80 o 
  -9   6  23      138.84      133.97     12.55 o 
  -8   6  23      165.67      146.58      7.17 o 
  -7   6  23      162.82      157.35     10.00 o 
  -6   6  23      206.37      223.18     11.13 o 
  -5   6  23      235.78      220.07     11.08 o 
  -4   6  23       22.98       23.05      7.70 o 
  -3   6  23       63.21       58.70      6.96 o 
  -2   6  23       33.67       37.73      7.47 o 
  -1   6  23       28.30       41.48     13.01 o 
   0   6  23       67.17       69.92      9.03 o 
   1   6  23       23.31       15.18      7.17 o 
   2   6  23        0.38        3.15      3.01 o 
 -12   7  23        1.30        4.41      3.10 o 
 -11   7  23        3.57        0.31      4.87 o 
 -10   7  23        2.83        6.65      5.40 o 
  -9   7  23        0.63       -0.47      2.85 o 
  -8   7  23       13.64       21.02      4.92 o 
  -7   7  23      240.11      268.98     21.92 o 
  -6   7  23       36.44       42.04      8.69 o 
  -5   7  23      378.96      414.20     15.56 o 
  -4   7  23       53.26       69.59      9.59 o 
  -3   7  23        5.20        5.96      4.14 o 
  -2   7  23      274.17      287.80     13.23 o 
  -1   7  23       74.64       75.94      7.90 o 
   0   7  23        3.66        2.88      5.97 o 
  -9   8  23      103.47      102.22     11.84 o 
  -8   8  23       87.10       92.69     11.31 o 
  -7   8  23       77.68       63.10      9.85 o 
  -6   8  23        5.83        6.28      5.76 o 
  -5   8  23        0.31        0.36      5.08 o 
  -4   8  23        5.34       13.57      6.18 o 
  -3   8  23       36.25       35.04      8.27 o 
 -17   0  24       12.45       16.65      5.45 o 
 -16   0  24      181.20      208.90     15.87 o 
 -15   0  24       41.21       36.18      7.96 o 
 -14   0  24      297.58      286.14     17.38 o 
 -13   0  24      149.48      140.70      5.85 o 
 -12   0  24      170.79      185.37      5.30 o 
 -11   0  24       63.68       68.28      3.83 o 
 -10   0  24        7.64       10.44      2.03 o 
  -9   0  24       43.56       35.04      4.28 o 
  -8   0  24       13.70       11.85      4.54 o 
  -7   0  24       13.44       16.61      2.46 o 
  -6   0  24       12.24       14.93      2.50 o 
  -5   0  24      532.79      534.33     10.62 o 
  -4   0  24      782.21      827.25     14.14 o 
  -3   0  24        8.14        5.19      2.30 o 
  -2   0  24      227.49      234.23      5.86 o 
  -1   0  24        6.34        5.27      1.80 o 
   0   0  24        2.53        3.58      1.81 o 
   1   0  24        3.09        3.10      1.83 o 
   2   0  24        2.80        2.29      1.79 o 
   3   0  24       15.48       18.66      2.55 o 
   4   0  24        7.17       12.76      3.15 o 
   5   0  24      511.80      614.34     13.22 o 
   6   0  24       39.20       47.90      4.45 o 
 -17   1  24        0.01        3.88      3.15 o 
 -16   1  24       34.42       35.17      6.12 o 
 -15   1  24        1.48        3.21      2.01 o 
 -14   1  24      118.50      134.15      5.18 o 
 -13   1  24        8.46        7.43      1.94 o 
 -12   1  24      424.57      462.54      7.79 o 
 -11   1  24      306.24      296.62      6.11 o 
 -10   1  24      108.96      112.27      4.16 o 
  -9   1  24       24.80       28.63      2.80 o 
  -8   1  24       22.25       19.75      1.90 o 
  -7   1  24       16.36       18.78      2.04 o 
  -6   1  24        2.30        2.18      1.32 o 
  -5   1  24       76.69       74.22      2.57 o 
  -4   1  24       47.92       48.85      2.34 o 
  -3   1  24        6.65        5.31      1.56 o 
  -2   1  24       21.75       15.73      1.93 o 
  -1   1  24        0.00       -0.24      1.20 o 
   0   1  24      117.86      126.08      4.62 o 
   1   1  24       12.06       13.84      1.78 o 
   2   1  24        0.02        0.12      1.60 o 
   3   1  24        9.37       11.27      2.14 o 
   4   1  24        1.20        0.70      2.09 o 
   5   1  24        1.70        3.88      2.40 o 
 -18   2  24       10.38       10.77      2.61 o 
 -17   2  24      113.18      111.87      4.88 o 
 -16   2  24      115.80      133.57      5.30 o 
 -15   2  24      177.27      172.04      5.80 o 
 -14   2  24        2.00       -0.10      1.75 o 
 -13   2  24      226.98      205.37      8.04 o 
 -12   2  24        3.30        4.31      2.17 o 
 -11   2  24       13.22       16.21      2.80 o 
 -10   2  24        5.75        4.19      1.82 o 
  -9   2  24       18.91       18.94      2.32 o 
  -8   2  24       19.96       21.31      2.12 o 
  -7   2  24        0.55        1.18      1.44 o 
  -6   2  24        1.11        2.55      1.61 o 
  -5   2  24       23.15       16.62      2.70 o 
  -4   2  24      320.20      347.25      7.47 o 
  -3   2  24       39.84       38.18      2.98 o 
  -2   2  24        1.65        2.39      1.77 o 
  -1   2  24        2.97        1.63      1.85 o 
   0   2  24      111.11      105.92     11.24 o 
   1   2  24        0.84        2.24      2.02 o 
   2   2  24       21.64       25.88      3.24 o 
   3   2  24       51.09       50.95      5.50 o 
   4   2  24        3.28        3.29      2.40 o 
   5   2  24        1.13        3.79      4.57 o 
 -17   3  24      110.24      122.46      7.00 o 
 -16   3  24       45.53       40.82      3.05 o 
 -15   3  24       41.31       53.52      3.32 o 
 -14   3  24       15.16       11.91      2.27 o 
 -13   3  24       64.87       66.18      3.94 o 
 -12   3  24       20.62       17.24      2.52 o 
 -11   3  24       14.01       17.26      2.08 o 
 -10   3  24       16.59       20.59      2.12 o 
  -9   3  24        0.73        1.18      1.25 o 
  -8   3  24       21.98       17.86      1.93 o 
  -7   3  24        8.67        6.26      2.20 o 
  -6   3  24        8.06        9.41      1.64 o 
  -5   3  24       21.98       16.87      2.00 o 
  -4   3  24       27.51       35.60      2.96 o 
  -3   3  24       15.79        9.27      2.11 o 
  -2   3  24       62.13       65.44      3.70 o 
  -1   3  24       14.17       11.64      2.31 o 
   0   3  24        3.43        3.74      2.02 o 
   1   3  24       11.92        5.92      2.49 o 
   2   3  24       63.43       71.68      4.77 o 
   3   3  24       13.26       17.35      4.25 o 
   4   3  24       33.12       28.10      4.85 o 
   5   3  24        0.03        0.51      2.60 o 
 -16   4  24       54.30       50.67      4.75 o 
 -15   4  24       25.27       25.75      3.53 o 
 -14   4  24        8.82        5.54      2.17 o 
 -13   4  24       68.03       71.89      4.05 o 
 -12   4  24       19.62       20.68      2.77 o 
 -11   4  24       73.38       66.41      3.37 o 
 -10   4  24       22.74       27.65      2.61 o 
  -9   4  24       63.33       67.06      3.05 o 
  -8   4  24      101.97      114.90      4.01 o 
  -7   4  24      109.12       99.88      4.86 o 
  -6   4  24        0.47        2.49      1.33 o 
  -5   4  24       61.77       64.77      2.87 o 
  -4   4  24       81.54       93.70      3.33 o 
  -3   4  24       59.43       61.74      3.60 o 
  -2   4  24       47.33       42.85      4.82 o 
  -1   4  24      100.55      102.15      5.23 o 
   0   4  24       14.52       16.14      3.07 o 
   1   4  24       17.31       16.88      3.03 o 
   2   4  24       60.40       63.45      4.77 o 
   3   4  24       78.29       84.13      5.39 o 
   4   4  24        0.00        0.92      2.69 o 
 -15   5  24        3.31        3.85      2.76 o 
 -14   5  24       10.23       18.51      3.00 o 
 -13   5  24        3.87        6.94      2.24 o 
 -12   5  24       26.52       18.75      2.64 o 
 -11   5  24       87.52       87.56      5.55 o 
 -10   5  24       60.57       53.81      3.98 o 
  -9   5  24        0.14       -1.73      1.96 o 
  -8   5  24        0.14        2.85      2.29 o 
  -7   5  24       13.29       10.19      2.66 o 
  -6   5  24      159.70      181.76      8.75 o 
  -5   5  24       24.70       28.05      3.96 o 
  -4   5  24      245.65      255.58      7.57 o 
  -3   5  24       24.70       21.07      2.68 o 
  -2   5  24       22.38       29.16      2.99 o 
  -1   5  24       35.11       30.59      3.16 o 
   0   5  24       34.71       34.62      4.76 o 
   1   5  24       74.68       75.74      5.32 o 
   2   5  24        0.64        3.24      2.82 o 
   3   5  24       59.21       65.36      9.59 o 
 -14   6  24       27.45       28.24      3.77 o 
 -13   6  24        0.91        3.38      2.62 o 
 -12   6  24       25.05       23.41      4.89 o 
 -11   6  24      165.81      157.50      6.03 o 
 -10   6  24        1.23        2.25      2.13 o 
  -9   6  24       42.67       43.31      4.25 o 
  -8   6  24        7.63       10.03      3.18 o 
  -7   6  24       91.72      117.43      7.92 o 
  -6   6  24        0.08       -1.12      3.35 o 
  -5   6  24       83.22       81.02      7.92 o 
  -4   6  24       43.43       59.77      7.18 o 
  -3   6  24        8.42        3.76      3.94 o 
  -2   6  24       34.13       32.61      6.03 o 
  -1   6  24       51.15       60.39     10.11 o 
   0   6  24        4.08        6.26      4.79 o 
   1   6  24       37.71       35.04      5.54 o 
 -11   7  24        9.95        9.89      4.11 o 
 -10   7  24        2.17       -2.72      4.76 o 
  -9   7  24       44.51       62.22      9.95 o 
  -8   7  24       68.10       67.87     10.16 o 
  -7   7  24        6.56       11.39      5.45 o 
  -6   7  24        7.71        4.67      4.01 o 
  -5   7  24        2.82       10.43      4.28 o 
  -4   7  24       41.44       64.11      8.46 o 
  -3   7  24        8.89        2.98      4.92 o 
  -2   7  24       21.11       13.78      7.22 o 
  -1   7  24        1.32        4.55      5.66 o 
 -17   1  25        1.94        4.76      4.14 o 
 -16   1  25        2.87        7.65      4.09 o 
 -15   1  25        1.99        3.64      2.16 o 
 -14   1  25       16.84       16.09      2.34 o 
 -13   1  25      115.91      114.95      4.39 o 
 -12   1  25       27.50       33.11      3.41 o 
 -11   1  25      250.87      276.08      6.98 o 
 -10   1  25       86.16      103.07      5.33 o 
  -9   1  25       96.03      101.63      4.10 o 
  -8   1  25      214.77      221.94      6.20 o 
  -7   1  25       81.09       84.94      4.18 o 
  -6   1  25       12.17       11.19      1.89 o 
  -5   1  25        0.00        1.06      1.32 o 
  -4   1  25       17.04       21.35      2.01 o 
  -3   1  25      102.92      102.86      5.02 o 
  -2   1  25        3.79        3.53      1.56 o 
  -1   1  25       27.49       23.51      2.20 o 
   0   1  25      112.18      114.23      3.80 o 
   1   1  25       17.85       20.85      2.34 o 
   2   1  25       11.68       11.71      2.45 o 
   3   1  25      110.76      106.55      4.78 o 
   4   1  25        8.85       13.03      2.57 o 
   5   1  25       29.52       27.56      5.29 o 
 -17   2  25       92.55       96.72      5.04 o 
 -16   2  25       29.58       38.84      3.84 o 
 -15   2  25      125.02      141.46      5.47 o 
 -14   2  25      364.47      374.92      9.20 o 
 -13   2  25      192.29      182.44      6.07 o 
 -12   2  25        6.07        8.26      2.64 o 
 -11   2  25       42.75       43.64      3.11 o 
 -10   2  25        0.46        3.60      1.89 o 
  -9   2  25       15.85        7.58      4.33 o 
  -8   2  25       36.04       32.04      3.74 o 
  -7   2  25        4.65        4.49      1.72 o 
  -6   2  25        3.12        3.02      1.78 o 
  -5   2  25        7.38        7.72      1.95 o 
  -4   2  25       40.74       40.35      3.04 o 
  -3   2  25      134.16      132.27      4.96 o 
  -2   2  25        0.34        2.38      2.55 o 
  -1   2  25       67.76       67.02      3.97 o 
   0   2  25       17.65       19.03      2.68 o 
   1   2  25        0.52        1.25      1.97 o 
   2   2  25       42.89       51.88      3.78 o 
   3   2  25       11.83       14.11      2.96 o 
   4   2  25        0.00        0.10      2.37 o 
 -17   3  25        8.50        7.40      4.34 o 
 -16   3  25        7.54        9.44      2.40 o 
 -15   3  25        8.55        9.45      2.26 o 
 -14   3  25       82.47       90.35      4.41 o 
 -13   3  25       10.10        8.13      2.33 o 
 -12   3  25       20.28       26.03      4.78 o 
 -11   3  25       29.21       33.79      3.11 o 
 -10   3  25        8.71        5.78      2.02 o 
  -9   3  25      208.42      199.22      4.66 o 
  -8   3  25       23.14       25.29      2.23 o 
  -7   3  25       96.19       90.90      3.57 o 
  -6   3  25        9.59       14.43      3.26 o 
  -5   3  25        4.87        4.80      1.83 o 
  -4   3  25       35.46       34.11      5.07 o 
  -3   3  25      117.59      108.30      6.15 o 
  -2   3  25        0.54        1.15      3.15 o 
  -1   3  25       19.10       18.54      2.63 o 
   0   3  25        7.00        9.08      2.36 o 
   1   3  25       55.08       45.78      4.13 o 
   2   3  25        0.75        0.18      2.25 o 
   3   3  25       28.99       23.71      3.60 o 
   4   3  25        4.46        4.45      2.63 o 
 -16   4  25       13.64       13.55      4.36 o 
 -15   4  25        2.54        0.26      2.75 o 
 -14   4  25       50.58       43.18      3.41 o 
 -13   4  25       90.29      100.63      6.27 o 
 -12   4  25       38.63       27.59      2.94 o 
 -11   4  25       23.95       23.55      3.00 o 
 -10   4  25       45.53       33.56      2.88 o 
  -9   4  25        3.39        2.93      1.39 o 
  -8   4  25       68.45       68.32      2.99 o 
  -7   4  25       30.27       32.93      2.45 o 
  -6   4  25        0.24        0.80      1.48 o 
  -5   4  25        0.03        0.63      1.53 o 
  -4   4  25      343.95      364.82      7.75 o 
  -3   4  25        3.33        1.40      1.97 o 
  -2   4  25       50.08       46.78      4.08 o 
  -1   4  25       31.71       30.98      3.61 o 
   0   4  25       92.19       94.84      5.43 o 
   1   4  25        2.10        5.84      2.65 o 
   2   4  25       13.11       16.36      3.42 o 
   3   4  25       21.37       15.64      3.54 o 
 -15   5  25        7.33        8.26      2.94 o 
 -14   5  25       12.28       10.59      2.97 o 
 -13   5  25        7.56        6.31      2.32 o 
 -12   5  25        1.73        3.35      2.09 o 
 -11   5  25      180.83      181.27      6.22 o 
 -10   5  25        1.23       -0.90      2.08 o 
  -9   5  25        1.40        1.25      2.31 o 
  -8   5  25       20.65       19.73      3.15 o 
  -7   5  25        9.30        9.10      2.67 o 
  -6   5  25        7.29        8.16      2.62 o 
  -5   5  25       29.90       27.69      3.46 o 
  -4   5  25        3.30        2.31      2.06 o 
  -3   5  25       10.73       11.30      2.50 o 
  -2   5  25        1.06        2.16      2.21 o 
  -1   5  25      238.06      244.45      9.82 o 
   0   5  25       25.05       14.80      3.23 o 
   1   5  25       19.41       17.83      3.60 o 
   2   5  25       51.68       51.22      9.68 o 
 -13   6  25        4.10        6.62      2.96 o 
 -12   6  25       68.04       57.46      5.33 o 
 -11   6  25       18.03       22.52      3.87 o 
 -10   6  25       31.96       26.84      3.37 o 
  -9   6  25       38.43       40.86      4.13 o 
  -8   6  25       45.50       50.34      5.08 o 
  -7   6  25       61.65       67.02      5.63 o 
  -6   6  25        1.81        2.42      2.76 o 
  -5   6  25       55.98       52.64      5.20 o 
  -4   6  25        9.99        6.59      3.08 o 
  -3   6  25       27.71       27.33      5.52 o 
  -2   6  25      161.17      160.14     16.91 o 
  -1   6  25        2.40        8.27      6.44 o 
   0   6  25       43.83       41.06      4.79 o 
 -10   7  25        2.19       10.26      6.54 o 
  -9   7  25        2.06        3.46      5.55 o 
  -8   7  25       24.06       15.55      6.81 o 
  -7   7  25       57.82       59.12     10.21 o 
  -6   7  25        8.42       11.94      6.54 o 
  -5   7  25       27.81       37.03      8.64 o 
  -4   7  25       17.72       10.26      6.02 o 
  -3   7  25       19.25       29.79      8.54 o 
 -16   0  26      173.08      172.71     14.04 o 
 -15   0  26        2.93        8.80      4.71 o 
 -14   0  26      476.94      497.44     24.09 o 
 -13   0  26       53.28       63.36      9.32 o 
 -12   0  26       28.75       36.06      3.71 o 
 -11   0  26       35.01       38.81      8.87 o 
 -10   0  26      171.11      184.26      5.91 o 
  -9   0  26      133.51      142.10      5.36 o 
  -8   0  26       34.13       32.44      3.49 o 
  -7   0  26       14.95       13.38      2.62 o 
  -6   0  26      463.37      472.67     10.07 o 
  -5   0  26      155.92      158.31      5.96 o 
  -4   0  26      597.63      603.51     11.94 o 
  -3   0  26       25.20       26.01      5.44 o 
  -2   0  26      140.03      153.07      6.07 o 
  -1   0  26        9.04        5.63      2.44 o 
   0   0  26        8.89        8.16      2.67 o 
   1   0  26       26.77       22.53      5.26 o 
   2   0  26       24.63       26.13      3.58 o 
   3   0  26        9.50       18.46      3.40 o 
   4   0  26        5.49       10.25      4.13 o 
 -17   1  26       14.44        0.52      4.81 o 
 -16   1  26        0.65        9.51      2.82 o 
 -15   1  26      129.78      127.65      5.67 o 
 -14   1  26       22.76       19.70      3.32 o 
 -13   1  26       20.44       20.02      2.77 o 
 -12   1  26       99.26       97.35      6.97 o 
 -11   1  26        2.89        6.11      2.37 o 
 -10   1  26      133.78      138.23      4.67 o 
  -9   1  26      287.79      326.40      9.42 o 
  -8   1  26      277.87      260.81      6.81 o 
  -7   1  26        3.10        4.01      1.99 o 
  -6   1  26       16.57       15.47      2.53 o 
  -5   1  26      164.66      166.72      4.91 o 
  -4   1  26       88.02       99.78      4.00 o 
  -3   1  26        6.66        9.43      1.80 o 
  -2   1  26        7.84        7.99      1.93 o 
  -1   1  26       20.76       19.57      2.48 o 
   0   1  26        2.03        4.02      1.97 o 
   1   1  26        2.41        0.28      1.96 o 
   2   1  26       25.90       27.28      3.04 o 
   3   1  26        0.00       -1.35      1.95 o 
   4   1  26       38.80       39.33      5.30 o 
 -17   2  26       82.61       85.61      5.46 o 
 -16   2  26       14.31       11.36      3.00 o 
 -15   2  26      226.83      242.60      6.90 o 
 -14   2  26      434.52      438.00      9.37 o 
 -13   2  26       66.51       67.93      5.43 o 
 -12   2  26        4.53        5.14      2.22 o 
 -11   2  26      316.15      312.41      7.69 o 
 -10   2  26       74.52       65.22      6.54 o 
  -9   2  26       11.94       10.67      2.43 o 
  -8   2  26       26.39       24.88      2.90 o 
  -7   2  26       92.49       99.37      5.18 o 
  -6   2  26       35.84       28.93      3.11 o 
  -5   2  26        5.37        0.96      1.76 o 
  -4   2  26       91.00       81.12      4.12 o 
  -3   2  26       35.32       30.41      2.97 o 
  -2   2  26       57.20       55.80      5.42 o 
  -1   2  26        4.44        6.65      3.40 o 
   0   2  26        2.67        4.42      2.13 o 
   1   2  26       13.45       18.95      2.85 o 
   2   2  26       10.38        6.30      2.41 o 
   3   2  26       22.46       22.62      3.50 o 
 -16   3  26      253.68      252.80      7.20 o 
 -15   3  26      115.23      127.21      5.08 o 
 -14   3  26        8.46        9.87      2.28 o 
 -13   3  26       40.58       42.88      3.85 o 
 -12   3  26       14.07       16.48      2.71 o 
 -11   3  26       19.31       18.31      2.76 o 
 -10   3  26       13.74       12.03      3.22 o 
  -9   3  26        0.97        2.16      1.68 o 
  -8   3  26       28.62       25.46      2.56 o 
  -7   3  26        0.58        0.13      1.59 o 
  -6   3  26        1.80        0.41      2.32 o 
  -5   3  26       20.79       16.04      2.49 o 
  -4   3  26       13.31       13.05      2.37 o 
  -3   3  26        1.31        4.24      1.99 o 
  -2   3  26       29.53       30.40      3.49 o 
  -1   3  26       60.81       60.57      4.86 o 
   0   3  26        2.14        1.30      3.54 o 
   1   3  26        8.39        8.74      4.21 o 
   2   3  26        4.44        7.02      4.09 o 
   3   3  26        5.09        6.24      2.78 o 
 -15   4  26       49.41       52.84      5.68 o 
 -14   4  26        0.95        2.20      3.35 o 
 -13   4  26       25.55       25.25      3.12 o 
 -12   4  26       58.68       63.85      5.73 o 
 -11   4  26        4.07        4.54      2.64 o 
 -10   4  26       76.73       74.59      6.61 o 
  -9   4  26       88.25       84.17      4.16 o 
  -8   4  26        5.21        4.69      1.58 o 
  -7   4  26       43.42       41.88      3.08 o 
  -6   4  26        9.68       15.10      2.01 o 
  -5   4  26       11.98       10.83      3.06 o 
  -4   4  26       89.82       76.85      4.79 o 
  -3   4  26        6.81        4.07      2.85 o 
  -2   4  26       44.30       42.23      4.07 o 
  -1   4  26       12.34       13.65      3.06 o 
   0   4  26        3.94        1.55      2.52 o 
   1   4  26       49.00       47.10      4.44 o 
   2   4  26       12.11        8.63      3.62 o 
 -14   5  26        3.96        9.04      3.03 o 
 -13   5  26       81.75       83.88      5.40 o 
 -12   5  26        3.55        1.87      2.19 o 
 -11   5  26       49.39       52.45      6.31 o 
 -10   5  26       15.11       18.81      2.86 o 
  -9   5  26        3.95        8.31      2.77 o 
  -8   5  26       19.70       18.45      3.30 o 
  -7   5  26      132.16      134.36      8.51 o 
  -6   5  26        0.56        1.27      2.01 o 
  -5   5  26       35.26       36.70      3.27 o 
  -4   5  26       11.11        9.68      2.87 o 
  -3   5  26        3.42        3.98      2.44 o 
  -2   5  26        3.58        5.98      2.77 o 
  -1   5  26        2.92        0.92      2.62 o 
   0   5  26       35.54       33.64      4.05 o 
 -12   6  26        5.26        6.86      3.35 o 
 -11   6  26        8.94        3.10      3.27 o 
 -10   6  26        3.85        4.00      3.10 o 
  -9   6  26       83.37       85.36      7.20 o 
  -8   6  26       58.92       59.57      4.64 o 
  -7   6  26       45.58       53.37      5.36 o 
  -6   6  26        3.89        5.56      3.14 o 
  -5   6  26       41.31       44.63      5.06 o 
  -4   6  26       23.95       16.02      5.00 o 
  -3   6  26       75.15       81.56      8.79 o 
  -2   6  26       10.33       12.99      4.55 o 
 -17   1  27        3.70       10.42      5.55 o 
 -16   1  27        0.46        4.95      5.40 o 
 -15   1  27       12.58       10.67      4.82 o 
 -14   1  27       10.85       11.65      2.56 o 
 -13   1  27       13.55       13.72      2.55 o 
 -12   1  27       15.10       10.41      3.01 o 
 -11   1  27       33.12       27.14      3.02 o 
 -10   1  27        0.00        0.97      1.94 o 
  -9   1  27        1.79        2.49      2.02 o 
  -8   1  27        3.86        4.36      2.15 o 
  -7   1  27       20.23       17.69      2.68 o 
  -6   1  27       27.89       28.88      3.15 o 
  -5   1  27      225.07      220.78      6.60 o 
  -4   1  27        6.07        9.54      2.09 o 
  -3   1  27       17.31       19.46      2.49 o 
  -2   1  27       19.76       22.05      2.53 o 
  -1   1  27       30.29       32.79      2.90 o 
   0   1  27       22.63       26.02      2.82 o 
   1   1  27        6.42        7.36      2.35 o 
   2   1  27        0.14        2.00      2.21 o 
 -16   2  27        0.65       -0.45      2.53 o 
 -15   2  27       10.04       15.77      2.97 o 
 -14   2  27       14.34       15.17      2.69 o 
 -13   2  27       30.37       31.09      3.28 o 
 -12   2  27      115.12      116.95      5.69 o 
 -11   2  27      135.11      144.42      5.53 o 
 -10   2  27      348.73      317.03      7.88 o 
  -9   2  27       20.81       12.94      2.91 o 
  -8   2  27      220.51      224.02      7.36 o 
  -7   2  27      155.17      169.69      5.52 o 
  -6   2  27        3.23        5.74      2.09 o 
  -5   2  27        0.02        1.56      1.92 o 
  -4   2  27        0.17       -1.00      1.81 o 
  -3   2  27       19.68       15.80      2.61 o 
  -2   2  27        1.91        3.53      2.08 o 
  -1   2  27        0.56        2.65      2.13 o 
   0   2  27       76.24       69.50      4.18 o 
   1   2  27        6.58        5.95      2.30 o 
   2   2  27       21.93       20.88      3.33 o 
 -16   3  27       50.21       47.76      3.72 o 
 -15   3  27       50.69       56.22      7.03 o 
 -14   3  27        3.16        3.22      3.02 o 
 -13   3  27       42.91       48.43      3.59 o 
 -12   3  27      123.44      119.63      8.75 o 
 -11   3  27      102.05      103.93      4.77 o 
 -10   3  27       31.33       33.78      3.26 o 
  -9   3  27      121.40      133.90      6.37 o 
  -8   3  27        7.57        7.62      2.08 o 
  -7   3  27        0.69        1.34      1.85 o 
  -6   3  27       13.32        7.62      2.55 o 
  -5   3  27       84.90       98.24      4.51 o 
  -4   3  27       17.11       13.09      2.49 o 
  -3   3  27        8.77        6.90      2.58 o 
  -2   3  27       22.73       26.21      2.98 o 
  -1   3  27      120.41      133.74      7.15 o 
   0   3  27       50.62       41.62      4.12 o 
   1   3  27        0.93        0.21      2.49 o 
 -15   4  27       14.99       22.68      4.55 o 
 -14   4  27       43.98       39.62      5.21 o 
 -13   4  27       22.56       28.15      4.09 o 
 -12   4  27        0.50        3.71      2.61 o 
 -11   4  27       29.95       27.15      3.51 o 
 -10   4  27       22.01       29.16      3.09 o 
  -9   4  27       11.17        9.47      2.42 o 
  -8   4  27        2.00        2.14      1.56 o 
  -7   4  27       65.49       47.87      3.82 o 
  -6   4  27        0.05        0.15      2.08 o 
  -5   4  27        1.44        0.58      2.34 o 
  -4   4  27        4.52        5.20      2.52 o 
  -3   4  27        8.19        5.82      3.31 o 
  -2   4  27       35.09       36.93      4.00 o 
  -1   4  27       50.64       46.16      4.39 o 
   0   4  27        3.50        1.64      2.58 o 
 -13   5  27       20.65       14.01      3.72 o 
 -12   5  27        6.63        7.69      3.30 o 
 -11   5  27        0.23        2.57      3.02 o 
 -10   5  27        3.59        1.38      2.48 o 
  -9   5  27        0.12        4.77      2.07 o 
  -8   5  27       13.54       13.62      2.55 o 
  -7   5  27      106.07       96.94      5.24 o 
  -6   5  27        0.02        1.83      2.07 o 
  -5   5  27       16.35       10.53      2.53 o 
  -4   5  27        7.27        9.85      3.97 o 
  -3   5  27        4.37        3.14      2.68 o 
  -2   5  27       21.38       26.58      4.78 o 
  -1   5  27        5.35        6.29      2.89 o 
 -10   6  27        4.62        4.04      3.21 o 
  -9   6  27       99.06      128.78     15.27 o 
  -8   6  27       87.22       94.90      6.31 o 
  -7   6  27        0.07       -0.86      2.81 o 
  -6   6  27        0.29        4.62      3.12 o 
  -5   6  27        2.49        3.34      3.19 o 
  -4   6  27        9.09       16.88      6.44 o 
 -16   0  28      228.67      230.63     15.60 o 
 -15   0  28      270.22      306.56     17.91 o 
 -14   0  28      117.49      115.31     11.84 o 
 -13   0  28        4.46        0.94      4.87 o 
 -12   0  28        1.74       -3.88      3.88 o 
 -11   0  28        1.17       -2.04      4.19 o 
 -10   0  28       60.20       74.99      5.56 o 
  -9   0  28       14.85       18.31      3.62 o 
  -8   0  28      154.48      158.18      5.78 o 
  -7   0  28      421.39      412.39     12.25 o 
  -6   0  28       46.08       32.33      3.41 o 
  -5   0  28        0.60        4.55      2.36 o 
  -4   0  28       26.93       25.77      4.62 o 
  -3   0  28       48.52       50.93      4.00 o 
  -2   0  28        0.03        3.24      2.44 o 
  -1   0  28       11.56       20.87      3.33 o 
   0   0  28       81.21       74.98      4.86 o 
   1   0  28       60.34       77.59      6.65 o 
 -16   1  28       47.25       49.80      8.48 o 
 -15   1  28       21.70       28.08      5.11 o 
 -14   1  28       13.38       14.46      3.41 o 
 -13   1  28        8.01       10.76      2.52 o 
 -12   1  28        3.50        4.64      3.16 o 
 -11   1  28       71.05       76.44      4.25 o 
 -10   1  28       14.77       12.95      2.62 o 
  -9   1  28        0.50       -0.93      1.96 o 
  -8   1  28        0.34        2.20      2.08 o 
  -7   1  28      179.57      178.02      6.01 o 
  -6   1  28      575.44      580.46     11.02 o 
  -5   1  28       43.73       48.14      3.78 o 
  -4   1  28       16.53       14.18      4.24 o 
  -3   1  28       35.16       36.07      3.57 o 
  -2   1  28       18.65       16.49      2.53 o 
  -1   1  28       53.60       59.37      5.13 o 
   0   1  28       10.57       13.02      2.44 o 
   1   1  28        4.00        4.03      2.34 o 
 -15   2  28       39.01       41.96      4.02 o 
 -14   2  28       13.75       17.43      2.83 o 
 -13   2  28       28.85       27.45      3.23 o 
 -12   2  28      211.70      229.26      6.84 o 
 -11   2  28      179.95      171.76      6.00 o 
 -10   2  28       34.21       38.60      3.94 o 
  -9   2  28      169.63      156.69     11.01 o 
  -8   2  28      149.67      161.11      8.58 o 
  -7   2  28      116.86      107.12      6.91 o 
  -6   2  28       31.69       29.99      3.39 o 
  -5   2  28      158.29      162.94      5.91 o 
  -4   2  28       89.63       98.11      4.63 o 
  -3   2  28       17.78       14.70      2.61 o 
  -2   2  28      109.61      110.79      4.93 o 
  -1   2  28       33.91       35.28      3.40 o 
   0   2  28       66.01       53.76      3.92 o 
   1   2  28       15.22       13.63      2.73 o 
 -15   3  28       49.30       50.86      3.93 o 
 -14   3  28      118.34      136.82      5.73 o 
 -13   3  28      135.78      126.70      5.16 o 
 -12   3  28       21.44       18.98      2.81 o 
 -11   3  28       28.36       27.01      3.61 o 
 -10   3  28       83.13       83.66      5.24 o 
  -9   3  28       49.43       51.06      3.85 o 
  -8   3  28        1.00        1.21      2.54 o 
  -7   3  28        2.29        0.34      1.94 o 
  -6   3  28       72.15       77.08      4.34 o 
  -5   3  28        4.58        1.13      1.91 o 
  -4   3  28       62.21       62.21      3.96 o 
  -3   3  28       10.87        8.67      2.99 o 
  -2   3  28       23.95       23.62      3.07 o 
  -1   3  28       17.70       17.52      5.98 o 
   0   3  28       24.30       26.15      3.72 o 
 -14   4  28      104.33      128.98     11.10 o 
 -13   4  28       14.41       10.09      4.04 o 
 -12   4  28        0.18        0.07      3.34 o 
 -11   4  28       25.69       21.80      3.78 o 
 -10   4  28        7.68        6.49      2.40 o 
  -9   4  28        3.71        5.72      2.41 o 
  -8   4  28        0.32        2.83      2.76 o 
  -7   4  28       58.96       49.99      7.84 o 
  -6   4  28       88.50       86.41     11.34 o 
  -5   4  28        0.08       -1.65      2.28 o 
  -4   4  28      122.43      134.09      7.01 o 
  -3   4  28        4.34        3.26      2.67 o 
  -2   4  28       53.19       51.24      4.78 o 
  -1   4  28        0.76        6.21      3.00 o 
 -12   5  28       14.14       16.13      3.78 o 
 -11   5  28       12.55       10.90      2.90 o 
 -10   5  28        1.20        3.22      2.39 o 
  -9   5  28        0.77        2.33      2.41 o 
  -8   5  28       61.64       70.81      4.26 o 
  -7   5  28       93.39       95.32      4.71 o 
  -6   5  28        4.63        3.88      2.52 o 
  -5   5  28        0.11       -0.07      2.53 o 
  -4   5  28        0.03       -2.38      3.31 o 
  -3   5  28        1.36        4.05      3.10 o 
 -15   1  29        4.32        2.41      5.29 o 
 -14   1  29        0.17       -2.18      3.36 o 
 -13   1  29        5.83        7.92      3.15 o 
 -12   1  29        6.51       11.06      2.60 o 
 -11   1  29        0.05       -1.00      2.06 o 
 -10   1  29        0.48        5.23      2.23 o 
  -9   1  29        0.26        3.37      2.26 o 
  -8   1  29        1.08        1.27      2.21 o 
  -7   1  29      113.49      110.05      8.95 o 
  -6   1  29       22.88       26.76      3.28 o 
  -5   1  29        0.67        1.55      2.30 o 
  -4   1  29       22.98       25.93      3.40 o 
  -3   1  29       12.85       12.06      2.79 o 
  -2   1  29        0.28        1.87      2.35 o 
  -1   1  29        5.76        5.50      2.60 o 
   0   1  29        4.90        6.35      2.68 o 
 -15   2  29       16.88       15.60      3.25 o 
 -14   2  29       16.17       17.95      3.32 o 
 -13   2  29       31.45       31.04      3.34 o 
 -12   2  29       20.71       25.28      3.20 o 
 -11   2  29        2.02        0.38      2.21 o 
 -10   2  29      117.24      117.88      6.42 o 
  -9   2  29       54.85       60.93      4.78 o 
  -8   2  29       51.21       62.54      4.70 o 
  -7   2  29       10.14        8.32      2.87 o 
  -6   2  29       11.74       10.32      3.01 o 
  -5   2  29      241.57      267.78      7.19 o 
  -4   2  29       60.41       66.12      4.13 o 
  -3   2  29        2.25        3.15      2.17 o 
  -2   2  29       10.48        9.79      2.56 o 
  -1   2  29       23.97       20.80      4.02 o 
 -14   3  29       58.48       69.34      4.48 o 
 -13   3  29       94.13       97.56      5.12 o 
 -12   3  29       14.04       11.67      2.48 o 
 -11   3  29      129.52      136.43      5.39 o 
 -10   3  29      189.83      210.45     12.07 o 
  -9   3  29      124.06      138.31      6.09 o 
  -8   3  29        2.01        1.62      2.06 o 
  -7   3  29      177.13      180.96      5.91 o 
  -6   3  29       97.00      110.27      7.15 o 
  -5   3  29       14.90       14.37      2.66 o 
  -4   3  29        0.00        1.67      2.09 o 
  -3   3  29       52.25       63.83      4.14 o 
  -2   3  29       77.40       77.75      4.47 o 
 -12   4  29      174.98      167.38     17.84 o 
 -11   4  29       58.81       59.92      6.15 o 
 -10   4  29       31.00       28.67      4.14 o 
  -9   4  29       29.47       23.12      3.92 o 
  -8   4  29        6.41        6.72      2.91 o 
  -7   4  29        1.93        0.82      2.52 o 
  -6   4  29       68.14       71.19      5.03 o 
  -5   4  29        0.66        2.24      2.56 o 
  -4   4  29       21.12       16.28      3.31 o 
  -3   4  29        1.71        2.08      2.58 o 
  -9   5  29       40.83       38.85      4.35 o 
  -8   5  29        1.14        7.51      3.01 o 
  -7   5  29        5.72        4.80      2.85 o 
  -6   5  29        6.55       12.14      3.92 o 
 -14   0  30        6.70        9.26      5.87 o 
 -13   0  30       57.27       54.31      9.32 o 
 -12   0  30       14.11       12.05      6.02 o 
 -11   0  30       65.10       63.89      9.69 o 
 -10   0  30       19.19       28.54      7.54 o 
  -9   0  30        5.07        6.49      5.24 o 
  -8   0  30      145.43      126.37     12.41 o 
  -7   0  30       16.29       10.68      6.02 o 
  -6   0  30      100.61      102.48     11.68 o 
  -5   0  30       53.35       34.35      8.33 o 
  -4   0  30        6.02        8.22      5.71 o 
  -3   0  30       71.46       93.64     11.84 o 
  -2   0  30      136.11      153.17     14.66 o 
 -14   1  30       69.27       65.11      6.85 o 
 -13   1  30       91.27       86.02      8.48 o 
 -12   1  30        0.01        2.59      2.81 o 
 -11   1  30        2.16        3.31      2.39 o 
 -10   1  30        6.73        7.08      2.57 o 
  -9   1  30       17.19       18.62      2.87 o 
  -8   1  30        3.60        4.01      2.35 o 
  -7   1  30      106.21      101.15      5.66 o 
  -6   1  30       39.48       40.33      3.68 o 
  -5   1  30       10.95        9.75      2.76 o 
  -4   1  30       47.06       41.34      4.36 o 
  -3   1  30       31.24       31.42      3.58 o 
  -2   1  30        0.77       -1.33      2.44 o 
 -13   2  30        3.75        3.64      2.45 o 
 -12   2  30       35.92       37.51      3.56 o 
 -11   2  30        0.47        1.15      2.79 o 
 -10   2  30       14.52       14.38      3.16 o 
  -9   2  30       59.94       73.77      5.81 o 
  -8   2  30      110.66      106.80      5.67 o 
  -7   2  30       59.37       60.05      4.64 o 
  -6   2  30       53.90       54.03      4.58 o 
  -5   2  30        8.08       10.67      3.23 o 
  -4   2  30       15.17       14.90      2.81 o 
  -3   2  30       15.99       19.47      2.97 o 
  -2   2  30       62.36       69.06      4.72 o 
 -12   3  30        1.67        1.59      2.46 o 
 -11   3  30       17.21       16.96      3.19 o 
 -10   3  30        9.08        7.79      2.82 o 
  -9   3  30        2.20        0.75      3.33 o 
  -8   3  30       48.20       42.16      4.17 o 
  -7   3  30       34.75       35.69      4.73 o 
  -6   3  30        0.10        1.20      2.16 o 
  -5   3  30        2.47        4.38      2.22 o 
  -4   3  30        9.04       11.70      2.65 o 
 -10   4  30        1.09       -0.57      3.27 o 
  -9   4  30       15.46       15.03      3.22 o 
  -8   4  30       38.67       38.82      4.25 o 
  -7   4  30        1.27        2.12      2.59 o 
  -6   4  30       13.19       13.31      3.30 o 
 -12   1  31       12.09        8.73      4.29 o 
 -11   1  31       65.66       64.29      5.06 o 
 -10   1  31       11.99       13.14      4.13 o 
  -9   1  31       14.77       14.71      2.85 o 
  -8   1  31        0.59        4.62      2.51 o 
  -7   1  31        8.86        8.26      2.60 o 
  -6   1  31       20.08       13.05      2.88 o 
  -5   1  31       15.65       16.78      3.06 o 
  -4   1  31        2.13        6.92      2.64 o 
 -12   2  31        3.70        8.75      3.20 o 
 -11   2  31       11.10        8.11      2.68 o 
 -10   2  31       37.30       39.02      4.12 o 
  -9   2  31       19.51       11.88      3.19 o 
  -8   2  31        7.20       11.45      3.21 o 
  -7   2  31       68.61       78.46      5.26 o 
  -6   2  31        6.86       10.16      3.11 o 
  -5   2  31       12.61       19.31      3.55 o 
  -9   3  31       16.42       16.09      3.28 o 
  -8   3  31      153.50      167.10      6.75 o 
  -7   3  31      145.21      167.58     13.51 o 
 -10   0  32       86.06       91.44     11.46 o 
  -9   0  32       12.28       11.63      6.34 o 
  -8   0  32        6.38        2.77      5.76 o 
  -7   0  32       27.12        9.00      6.13 o 
  -9   1  32       15.52       14.61      3.52 o 
  -8   1  32       10.67       10.82      3.42 o 
                                                 
